# Supplementary material for: Gastrointestinal Development and Microbiota Responses of Geese to Honeycomb Flavonoids Supplementation
Source: Front Vet Sci. 2021 Oct 18;8:739237. doi: 10.3389/fvets.2021.739237 (PMC8558617; doi:10.3389/fvets.2021.739237)
Supplement: Supplementary Table 1 — Taxonomy results of cecal microbiota in both control and HF supplement treatments. [file Table_1.XLSX]

## Sheet: Sheet1
Domain	Kingdom	Phylum	Class	Order	Family	Genus	Species	OTU	CON1	CON2	CON3	CON4	CON5	CON6	CON7	CON8	HF1	HF2	HF3	HF4	HF5	HF6	HF7	HF8
d__Bacteria	k__norank	p__Firmicutes	c__Clostridia	o__Clostridiales	f__Ruminococcaceae	g__Faecalibacterium	s__uncultured_bacterium_g__Faecalibacterium	OTU705	17744	7849	7428	15966	4943	7060	14936	14124	2856	20274	3820	15100	15533	6563	1290	11645
d__Bacteria	k__norank	p__Bacteroidetes	c__Bacteroidia	o__Bacteroidales	f__Rikenellaceae	g__Alistipes	s__gut_metagenome_g__Alistipes	OTU287	399	4074	14671	2561	5164	5296	3738	2367	7740	4172	7418	860	3745	1362	8250	2593
d__Bacteria	k__norank	p__Firmicutes	c__Clostridia	o__Clostridiales	f__Lachnospiraceae	g__[Ruminococcus]_torques_group	s__uncultured_Clostridiales_bacterium_g__[Ruminococcus]_torques_group	OTU361	2120	2149	3885	7153	4676	3102	1798	4136	2199	3234	4570	4188	2552	3388	1939	2347
d__Bacteria	k__norank	p__Proteobacteria	c__Gammaproteobacteria	o__Enterobacteriales	f__Enterobacteriaceae	g__Escherichia-Shigella	s__Escherichia_coli_g__Escherichia-Shigella	OTU589	4625	4315	1733	123	2269	22	2648	1035	47	314	1559	14	1205	738	245	473
d__Bacteria	k__norank	p__Firmicutes	c__Clostridia	o__Clostridiales	f__Ruminococcaceae	g__Faecalibacterium	s__bacterium_ic1379	OTU50	9	1141	2219	8	3057	174	1822	833	3414	1440	1930	224	120	124	3882	0
d__Bacteria	k__norank	p__Bacteroidetes	c__Bacteroidia	o__Bacteroidales	f__Rikenellaceae	g__Alistipes	s__unclassified_g__Alistipes	OTU501	283	1673	1678	243	2119	225	1365	1073	654	596	641	823	333	460	1815	416
d__Bacteria	k__norank	p__Firmicutes	c__Bacilli	o__Lactobacillales	f__Lactobacillaceae	g__Lactobacillus	s__unclassified_g__Lactobacillus	OTU445	781	63	691	162	672	72	605	28	305	1	26	29	2024	62	2473	227
d__Bacteria	k__norank	p__Firmicutes	c__Clostridia	o__Clostridiales	f__Ruminococcaceae	g__Subdoligranulum	s__uncultured_bacterium_g__Subdoligranulum	OTU816	1264	227	18	3738	984	317	365	5297	243	118	209	849	692	905	1540	559
d__Bacteria	k__norank	p__Firmicutes	c__Clostridia	o__Clostridiales	f__Lachnospiraceae	g__unclassified_f__Lachnospiraceae	s__unclassified_f__Lachnospiraceae	OTU581	994	311	833	2083	298	730	1208	393	1189	507	1386	230	2750	5403	616	1010
d__Bacteria	k__norank	p__Firmicutes	c__Clostridia	o__Clostridiales	f__Lachnospiraceae	g__Blautia	s__unclassified_g__Blautia	OTU78	15	24	473	1186	392	694	1071	2911	637	401	135	1391	1591	1237	321	656
d__Bacteria	k__norank	p__Firmicutes	c__Clostridia	o__Clostridiales	f__Lachnospiraceae	g__Eisenbergiella	s__uncultured_bacterium_g__Eisenbergiella	OTU48	73	1187	2420	277	1211	1186	1232	377	1305	622	1307	404	735	1041	389	500
d__Bacteria	k__norank	p__Firmicutes	c__Clostridia	o__Clostridiales	f__Ruminococcaceae	g__Anaerotruncus	s__unclassified_g__Anaerotruncus	OTU213	351	623	564	524	428	591	1029	785	845	953	870	606	473	1677	415	697
d__Bacteria	k__norank	p__Firmicutes	c__Clostridia	o__Clostridiales	f__Lachnospiraceae	g__unclassified_f__Lachnospiraceae	s__unclassified_f__Lachnospiraceae	OTU710	627	46	264	1176	197	551	750	1598	123	1010	1365	390	620	2172	426	747
d__Bacteria	k__norank	p__Firmicutes	c__Bacilli	o__Lactobacillales	f__Lactobacillaceae	g__Lactobacillus	s__Lactobacillus_salivarius	OTU775	1552	2599	133	657	114	994	253	645	372	64	922	169	169	1451	208	1072
d__Bacteria	k__norank	p__Firmicutes	c__Clostridia	o__Clostridiales	f__Lachnospiraceae	g__Shuttleworthia	s__uncultured_bacterium_g__Shuttleworthia	OTU683	453	187	727	159	119	369	1107	121	481	172	175	348	1047	338	260	148
d__Bacteria	k__norank	p__Firmicutes	c__Clostridia	o__Clostridiales	f__Ruminococcaceae	g__Butyricicoccus	s__uncultured_bacterium_g__Butyricicoccus	OTU616	46	93	618	174	1192	539	245	807	202	260	526	733	549	787	969	238
d__Bacteria	k__norank	p__Firmicutes	c__Clostridia	o__Clostridiales	f__Lachnospiraceae	g__[Ruminococcus]_torques_group	s__unclassified_g__[Ruminococcus]_torques_group	OTU196	1785	5	33	1064	18	2123	9	1364	29	129	85	138	38	135	495	773
d__Bacteria	k__norank	p__Firmicutes	c__Clostridia	o__Clostridiales	f__Lachnospiraceae	g__Lachnoclostridium	s__unclassified_g__Lachnoclostridium	OTU527	455	295	713	331	617	905	582	414	482	479	772	229	453	817	470	719
d__Bacteria	k__norank	p__Firmicutes	c__Clostridia	o__Clostridiales	f__Ruminococcaceae	g__Ruminiclostridium_9	s__unclassified_g__Ruminiclostridium_9	OTU174	85	153	258	300	1099	795	560	272	959	552	590	919	926	763	407	834
d__Bacteria	k__norank	p__Firmicutes	c__Clostridia	o__Clostridiales	f__Ruminococcaceae	g__Subdoligranulum	s__unclassified_g__Subdoligranulum	OTU88	822	827	257	1718	332	623	647	1106	40	514	392	2004	38	3545	34	116
d__Bacteria	k__norank	p__Firmicutes	c__Clostridia	o__Clostridiales	f__Ruminococcaceae	g__Ruminococcaceae_UCG-014	s__unclassified_g__Ruminococcaceae_UCG-014	OTU712	108	311	196	177	119	281	383	451	564	210	194	49	730	231	412	676
d__Bacteria	k__norank	p__Proteobacteria	c__Betaproteobacteria	o__Burkholderiales	f__Alcaligenaceae	g__Parasutterella	s__uncultured_organism_g__Parasutterella	OTU692	2403	209	64	33	385	97	195	225	247	34	261	885	171	20	445	357
d__Bacteria	k__norank	p__Firmicutes	c__Clostridia	o__Clostridiales	f__Ruminococcaceae	g__Faecalibacterium	s__uncultured_bacterium_g__Faecalibacterium	OTU122	23	994	37	20	51	5254	6	29	117	7305	3	454	493	1044	4	37
d__Bacteria	k__norank	p__Firmicutes	c__Clostridia	o__Clostridiales	f__Clostridiales_vadinBB60_group	g__norank_f__Clostridiales_vadinBB60_group	s__uncultured_bacterium_g__norank_f__Clostridiales_vadinBB60_group	OTU151	2	55	2249	14	260	74	37	3	4271	17	1226	12	41	43	1241	2166
d__Bacteria	k__norank	p__Firmicutes	c__Clostridia	o__Clostridiales	f__Ruminococcaceae	g__Faecalibacterium	s__uncultured_bacterium_g__Faecalibacterium	OTU70	3	1007	114	20	189	228	469	207	252	391	33	926	521	100	496	920
d__Bacteria	k__norank	p__Firmicutes	c__Clostridia	o__Clostridiales	f__Lachnospiraceae	g__unclassified_f__Lachnospiraceae	s__unclassified_f__Lachnospiraceae	OTU711	92	604	422	642	435	599	440	91	331	255	587	421	1006	167	299	83
d__Bacteria	k__norank	p__Firmicutes	c__Bacilli	o__Lactobacillales	f__Lactobacillaceae	g__Lactobacillus	s__Lactobacillus_vaginalis	OTU489	4	68	4	293	208	0	176	5	244	3	0	13	57	634	166	46
d__Bacteria	k__norank	p__Firmicutes	c__Clostridia	o__Clostridiales	f__Lachnospiraceae	g__Sellimonas	s__unclassified_g__Sellimonas	OTU476	389	377	145	616	296	724	522	1011	178	469	179	935	319	687	576	354
d__Bacteria	k__norank	p__Firmicutes	c__Clostridia	o__Clostridiales	f__Lachnospiraceae	g__unclassified_f__Lachnospiraceae	s__unclassified_f__Lachnospiraceae	OTU179	211	279	776	223	554	478	505	246	704	408	517	173	343	432	455	424
d__Bacteria	k__norank	p__Firmicutes	c__Clostridia	o__Clostridiales	f__Ruminococcaceae	g__norank_f__Ruminococcaceae	s__unclassified_g__norank_f__Ruminococcaceae	OTU191	1709	176	127	248	24	751	120	688	1	172	455	1970	177	88	138	117
d__Bacteria	k__norank	p__Firmicutes	c__Erysipelotrichia	o__Erysipelotrichales	f__Erysipelotrichaceae	g__Erysipelatoclostridium	s__bacterium_ic1391	OTU561	268	2532	264	318	232	271	336	109	307	137	322	271	143	205	294	171
d__Bacteria	k__norank	p__Firmicutes	c__Clostridia	o__Clostridiales	f__Ruminococcaceae	g__[Eubacterium]_coprostanoligenes_group	s__unclassified_g__[Eubacterium]_coprostanoligenes_group	OTU13	43	117	952	228	612	507	1007	169	465	370	356	44	561	252	566	503
d__Bacteria	k__norank	p__Firmicutes	c__Bacilli	o__Lactobacillales	f__Enterococcaceae	g__Enterococcus	s__Enterococcus_cecorum	OTU562	33	365	0	68	15	1243	123	763	12	356	4280	738	21	405	6	705
d__Bacteria	k__norank	p__Firmicutes	c__Clostridia	o__Clostridiales	f__Lachnospiraceae	g__unclassified_f__Lachnospiraceae	s__unclassified_f__Lachnospiraceae	OTU484	521	376	177	728	139	660	123	307	237	111	312	406	308	605	221	251
d__Bacteria	k__norank	p__Firmicutes	c__Clostridia	o__Clostridiales	f__Ruminococcaceae	g__unclassified_f__Ruminococcaceae	s__unclassified_f__Ruminococcaceae	OTU478	19	153	325	243	949	591	491	133	309	200	1003	381	554	357	296	301
d__Bacteria	k__norank	p__Firmicutes	c__Clostridia	o__Clostridiales	f__Lachnospiraceae	g__Lachnoclostridium	s__Clostridium_sp._BR31	OTU836	268	480	376	325	310	151	249	186	374	289	550	92	192	240	319	144
d__Bacteria	k__norank	p__Firmicutes	c__Clostridia	o__Clostridiales	f__Ruminococcaceae	g__norank_f__Ruminococcaceae	s__Clostridiales_bacterium_24-4c	OTU743	5	75	4	323	155	92	124	525	515	317	110	814	47	25	0	191
d__Bacteria	k__norank	p__Firmicutes	c__Bacilli	o__Bacillales	f__Bacillaceae	g__unclassified_f__Bacillaceae	s__unclassified_f__Bacillaceae	OTU851	0	49	84	24	58	8	11	34	1235	103	602	532	29	55	178	68
d__Bacteria	k__norank	p__Firmicutes	c__Clostridia	o__Clostridiales	f__Lachnospiraceae	g__[Ruminococcus]_torques_group	s__uncultured_Clostridiales_bacterium_g__[Ruminococcus]_torques_group	OTU774	35	7	22	248	5	312	53	101	2	314	482	192	555	37	9	18
d__Bacteria	k__norank	p__Firmicutes	c__Clostridia	o__Clostridiales	f__Lachnospiraceae	g__[Eubacterium]_hallii_group	s__uncultured_bacterium_g__[Eubacterium]_hallii_group	OTU202	51	2	425	323	44	166	181	186	111	54	187	184	131	642	356	72
d__Bacteria	k__norank	p__Firmicutes	c__Clostridia	o__Clostridiales	f__Lachnospiraceae	g__Anaerostipes	s__Anaerostipes_butyraticus	OTU189	599	54	37	960	603	769	14	341	110	55	116	677	146	445	31	573
d__Bacteria	k__norank	p__Firmicutes	c__Clostridia	o__Clostridiales	f__Ruminococcaceae	g__Ruminococcaceae_UCG-014	s__uncultured_bacterium_g__Ruminococcaceae_UCG-014	OTU578	4	275	140	18	111	77	555	349	2874	32	177	84	198	70	399	600
d__Bacteria	k__norank	p__Firmicutes	c__Clostridia	o__Clostridiales	f__Lachnospiraceae	g__Sellimonas	s__bacterium_P1C11	OTU218	140	47	111	306	206	213	220	369	289	85	426	220	249	487	94	61
d__Bacteria	k__norank	p__Firmicutes	c__Clostridia	o__Clostridiales	f__Christensenellaceae	g__Christensenellaceae_R-7_group	s__unclassified_g__Christensenellaceae_R-7_group	OTU709	0	184	8	664	264	121	426	318	0	53	42	17	61	446	1056	633
d__Bacteria	k__norank	p__Firmicutes	c__Clostridia	o__Clostridiales	f__Ruminococcaceae	g__Butyricicoccus	s__unclassified_g__Butyricicoccus	OTU33	5	98	5	116	1554	40	37	84	11	47	91	29	105	76	474	21
d__Bacteria	k__norank	p__Bacteroidetes	c__Bacteroidia	o__Bacteroidales	f__Bacteroidaceae	g__Bacteroides	s__Bacteroides_acidifaciens	OTU226	0	0	0	0	0	0	0	0	0	0	0	0	0	0	0	0
d__Bacteria	k__norank	p__Firmicutes	c__Clostridia	o__Clostridiales	f__Ruminococcaceae	g__Ruminococcaceae_UCG-014	s__unclassified_g__Ruminococcaceae_UCG-014	OTU65	41	194	139	78	111	359	255	177	163	115	194	69	130	143	1016	581
d__Bacteria	k__norank	p__Firmicutes	c__Clostridia	o__Clostridiales	f__Lachnospiraceae	g__Lachnoclostridium	s__unclassified_g__Lachnoclostridium	OTU469	128	322	215	208	245	190	180	373	197	124	453	255	217	221	205	128
d__Bacteria	k__norank	p__Firmicutes	c__Clostridia	o__Clostridiales	f__Ruminococcaceae	g__Ruminococcaceae_UCG-005	s__uncultured_organism_g__Ruminococcaceae_UCG-005	OTU690	1	47	65	78	198	70	81	28	555	243	86	165	251	223	111	23
d__Bacteria	k__norank	p__Firmicutes	c__Erysipelotrichia	o__Erysipelotrichales	f__Erysipelotrichaceae	g__Erysipelatoclostridium	s__[Clostridium]_spiroforme	OTU625	12	300	170	77	151	7	157	238	283	206	90	372	73	48	226	15
d__Bacteria	k__norank	p__Tenericutes	c__Mollicutes	o__Mollicutes_RF9	f__norank_o__Mollicutes_RF9	g__norank_o__Mollicutes_RF9	s__uncultured_bacterium_g__norank_o__Mollicutes_RF9	OTU588	28	23	214	134	1245	62	354	95	356	31	31	55	10	81	1804	121
d__Bacteria	k__norank	p__Firmicutes	c__Clostridia	o__Clostridiales	f__Lachnospiraceae	g__Tyzzerella	s__uncultured_organism_g__Tyzzerella	OTU795	79	197	128	89	322	242	81	258	662	105	156	80	76	116	157	64
d__Bacteria	k__norank	p__Firmicutes	c__Clostridia	o__Clostridiales	f__Ruminococcaceae	g__Ruminiclostridium	s__uncultured_bacterium_g__Ruminiclostridium	OTU368	0	9	759	377	712	281	198	32	166	126	571	191	1052	242	123	130
d__Bacteria	k__norank	p__Firmicutes	c__Clostridia	o__Clostridiales	f__Ruminococcaceae	g__Butyricicoccus	s__Butyricicoccus_pullicaecorum_1.2	OTU769	0	851	1	65	48	184	92	319	18	412	111	1453	73	5	18	68
d__Bacteria	k__norank	p__Firmicutes	c__Clostridia	o__Clostridiales	f__Ruminococcaceae	g__Ruminococcaceae_UCG-014	s__uncultured_bacterium_g__Ruminococcaceae_UCG-014	OTU346	18	38	381	82	422	100	167	184	356	175	218	55	235	392	364	367
d__Bacteria	k__norank	p__Firmicutes	c__Clostridia	o__Clostridiales	f__Lachnospiraceae	g__norank_f__Lachnospiraceae	s__Clostridiales_bacterium_CHKCI001	OTU738	6	99	513	8	343	309	112	170	251	218	310	200	256	266	283	98
d__Bacteria	k__norank	p__Proteobacteria	c__Gammaproteobacteria	o__Pseudomonadales	f__Pseudomonadaceae	g__Pseudomonas	s__Pseudomonas_brenneri	OTU580	18	23	418	33	656	106	55	79	333	109	273	31	270	241	63	225
d__Bacteria	k__norank	p__Firmicutes	c__Clostridia	o__Clostridiales	f__Ruminococcaceae	g__norank_f__Ruminococcaceae	s__unclassified_g__norank_f__Ruminococcaceae	OTU460	11	60	209	6	263	36	29	42	242	178	421	56	51	6	114	35
d__Bacteria	k__norank	p__Firmicutes	c__Clostridia	o__Clostridiales	f__Ruminococcaceae	g__Ruminococcaceae_UCG-014	s__unidentified_rumen_bacterium_JW32	OTU565	1	94	231	5	482	34	49	30	581	249	1348	10	813	70	303	70
d__Bacteria	k__norank	p__Firmicutes	c__Clostridia	o__Clostridiales	f__Ruminococcaceae	g__Ruminococcaceae_UCG-014	s__uncultured_rumen_bacterium_g__Ruminococcaceae_UCG-014	OTU813	3	502	5	7	0	69	2	84	4	60	0	4	7	1879	1	86
d__Bacteria	k__norank	p__Firmicutes	c__Clostridia	o__Clostridiales	f__Lachnospiraceae	g__Lachnospiraceae_NK4A136_group	s__unclassified_g__Lachnospiraceae_NK4A136_group	OTU193	0	381	178	116	446	302	465	1	138	126	8	35	94	258	34	541
d__Bacteria	k__norank	p__Firmicutes	c__Clostridia	o__Clostridiales	f__Clostridiales_vadinBB60_group	g__norank_f__Clostridiales_vadinBB60_group	s__uncultured_bacterium_g__norank_f__Clostridiales_vadinBB60_group	OTU573	111	135	814	46	118	84	324	67	257	124	395	25	163	50	90	215
d__Bacteria	k__norank	p__Firmicutes	c__Clostridia	o__Clostridiales	f__Lachnospiraceae	g__Coprococcus_1	s__uncultured_organism_g__Coprococcus_1	OTU591	103	76	134	113	263	134	54	142	315	129	343	159	164	165	88	134
d__Bacteria	k__norank	p__Firmicutes	c__Clostridia	o__Clostridiales	f__Lachnospiraceae	g__unclassified_f__Lachnospiraceae	s__unclassified_f__Lachnospiraceae	OTU515	104	31	1013	61	93	613	220	342	35	121	43	158	420	499	108	61
d__Bacteria	k__norank	p__Firmicutes	c__Clostridia	o__Clostridiales	f__Ruminococcaceae	g__Ruminococcaceae_UCG-014	s__uncultured_organism_g__Ruminococcaceae_UCG-014	OTU457	197	29	439	21	17	0	172	24	51	0	0	0	79	0	418	1077
d__Bacteria	k__norank	p__Firmicutes	c__Clostridia	o__Clostridiales	f__Lachnospiraceae	g__Blautia	s__Blautia_hydrogenotrophica	OTU718	250	73	389	190	131	255	118	517	109	122	73	112	77	554	121	172
d__Bacteria	k__norank	p__Firmicutes	c__Clostridia	o__Clostridiales	f__Ruminococcaceae	g__norank_f__Ruminococcaceae	s__unclassified_g__norank_f__Ruminococcaceae	OTU735	9	3	119	147	343	245	149	144	84	107	153	103	18	246	56	103
d__Bacteria	k__norank	p__Firmicutes	c__Clostridia	o__Clostridiales	f__Peptostreptococcaceae	g__Romboutsia	s__uncultured_bacterium_g__Romboutsia	OTU79	1	251	102	21	4	877	1	1024	68	415	60	886	34	489	3	1006
d__Bacteria	k__norank	p__Firmicutes	c__Clostridia	o__Clostridiales	f__Ruminococcaceae	g__Anaerotruncus	s__uncultured_bacterium_g__Anaerotruncus	OTU499	180	66	71	118	391	133	714	130	217	236	167	207	215	30	121	259
d__Bacteria	k__norank	p__Firmicutes	c__Clostridia	o__Clostridiales	f__Ruminococcaceae	g__Ruminococcaceae_UCG-014	s__uncultured_bacterium_g__Ruminococcaceae_UCG-014	OTU7	6	503	374	212	279	43	262	25	502	72	89	9	122	453	60	183
d__Bacteria	k__norank	p__Firmicutes	c__Clostridia	o__Clostridiales	f__Ruminococcaceae	g__Ruminococcaceae_UCG-014	s__unclassified_g__Ruminococcaceae_UCG-014	OTU25	4	33	290	45	165	62	79	99	714	53	85	6	98	111	240	233
d__Bacteria	k__norank	p__Firmicutes	c__Clostridia	o__Clostridiales	f__Ruminococcaceae	g__[Eubacterium]_coprostanoligenes_group	s__gut_metagenome_g__[Eubacterium]_coprostanoligenes_group	OTU214	241	55	4	412	73	11	187	265	155	12	0	73	7	58	1	494
d__Bacteria	k__norank	p__Firmicutes	c__Clostridia	o__Clostridiales	f__Ruminococcaceae	g__Ruminococcaceae_UCG-005	s__unclassified_g__Ruminococcaceae_UCG-005	OTU160	1	49	404	213	248	42	55	23	220	46	234	484	61	258	24	55
d__Bacteria	k__norank	p__Firmicutes	c__Clostridia	o__Clostridiales	f__Ruminococcaceae	g__Flavonifractor	s__uncultured_bacterium_g__Flavonifractor	OTU716	29	114	202	224	65	136	53	103	382	118	93	69	106	506	99	119
d__Bacteria	k__norank	p__Firmicutes	c__Clostridia	o__Clostridiales	f__Ruminococcaceae	g__Ruminococcaceae_UCG-014	s__uncultured_bacterium_g__Ruminococcaceae_UCG-014	OTU691	248	88	0	3	26	96	89	139	47	72	26	59	250	205	75	766
d__Bacteria	k__norank	p__Firmicutes	c__Clostridia	o__Clostridiales	f__Ruminococcaceae	g__Ruminococcaceae_UCG-005	s__uncultured_prokaryote_g__Ruminococcaceae_UCG-005	OTU504	0	30	0	0	45	9	5	34	815	12	265	139	255	38	1	0
d__Bacteria	k__norank	p__Firmicutes	c__Clostridia	o__Clostridiales	f__Ruminococcaceae	g__unclassified_f__Ruminococcaceae	s__unclassified_f__Ruminococcaceae	OTU496	5	44	38	19	89	13	26	42	366	43	83	24	141	21	252	26
d__Bacteria	k__norank	p__Firmicutes	c__Clostridia	o__Clostridiales	f__Ruminococcaceae	g__Butyricicoccus	s__unclassified_g__Butyricicoccus	OTU480	6	9	5	247	44	182	4	193	14	23	18	1	4	88	131	163
d__Bacteria	k__norank	p__Firmicutes	c__Clostridia	o__Clostridiales	f__Lachnospiraceae	g__unclassified_f__Lachnospiraceae	s__unclassified_f__Lachnospiraceae	OTU533	8	42	293	88	316	63	149	96	79	198	106	34	234	141	242	109
d__Bacteria	k__norank	p__Firmicutes	c__Bacilli	o__Lactobacillales	f__Streptococcaceae	g__Streptococcus	s__Streptococcus_gallolyticus_subsp._macedonicus	OTU474	0	10	5	14	3	27	0	152	30	26	23	235	0	84	0	278
d__Bacteria	k__norank	p__Firmicutes	c__Clostridia	o__Clostridiales	f__Ruminococcaceae	g__norank_f__Ruminococcaceae	s__Ruminococcaceae_bacterium_AM2	OTU242	5	116	31	135	122	238	141	362	93	692	51	579	195	96	1	1
d__Bacteria	k__norank	p__Firmicutes	c__Clostridia	o__Clostridiales	f__Clostridiales_vadinBB60_group	g__norank_f__Clostridiales_vadinBB60_group	s__uncultured_organism_g__norank_f__Clostridiales_vadinBB60_group	OTU150	0	59	0	103	8	587	0	0	504	0	3032	18	0	366	0	0
d__Bacteria	k__norank	p__Firmicutes	c__Clostridia	o__Clostridiales	f__Lachnospiraceae	g__Shuttleworthia	s__uncultured_bacterium_g__Shuttleworthia	OTU507	1	27	72	132	195	54	63	136	133	78	111	45	179	60	136	87
d__Bacteria	k__norank	p__Firmicutes	c__Clostridia	o__Clostridiales	f__Lachnospiraceae	g__Blautia	s__uncultured_bacterium_g__Blautia	OTU450	1	202	14	1	78	298	108	253	58	41	10	797	68	9	14	3
d__Bacteria	k__norank	p__Firmicutes	c__Clostridia	o__Clostridiales	f__Ruminococcaceae	g__Ruminococcaceae_UCG-014	s__uncultured_rumen_bacterium_g__Ruminococcaceae_UCG-014	OTU230	1	2	0	0	240	8	21	3	34	2	0	0	18	10	0	2
d__Bacteria	k__norank	p__Firmicutes	c__Clostridia	o__Clostridiales	f__Ruminococcaceae	g__Ruminococcaceae_UCG-004	s__unclassified_g__Ruminococcaceae_UCG-004	OTU355	96	68	142	192	168	228	75	127	167	103	336	227	68	221	101	85
d__Bacteria	k__norank	p__Firmicutes	c__Clostridia	o__Clostridiales	f__Ruminococcaceae	g__norank_f__Ruminococcaceae	s__human_gut_metagenome_g__norank_f__Ruminococcaceae	OTU623	68	34	136	35	132	24	157	61	328	88	229	131	79	101	103	93
d__Bacteria	k__norank	p__Firmicutes	c__Clostridia	o__Clostridiales	f__Lachnospiraceae	g__[Ruminococcus]_gauvreauii_group	s__bacterium_ic1296	OTU564	91	91	54	284	88	294	91	176	50	58	80	293	78	421	76	82
d__Bacteria	k__norank	p__Firmicutes	c__Clostridia	o__Clostridiales	f__Ruminococcaceae	g__Anaerofilum	s__uncultured_bacterium_g__Anaerofilum	OTU123	0	12	116	126	178	123	41	237	21	356	441	190	155	277	7	45
d__Bacteria	k__norank	p__Firmicutes	c__Clostridia	o__Clostridiales	f__Lachnospiraceae	g__unclassified_f__Lachnospiraceae	s__unclassified_f__Lachnospiraceae	OTU834	12	69	176	23	191	179	195	86	58	104	130	20	143	74	139	223
d__Bacteria	k__norank	p__Firmicutes	c__Clostridia	o__Clostridiales	f__Clostridiales_vadinBB60_group	g__norank_f__Clostridiales_vadinBB60_group	s__uncultured_bacterium_g__norank_f__Clostridiales_vadinBB60_group	OTU512	8	200	232	9	200	18	45	10	929	230	7	7	13	46	71	0
d__Bacteria	k__norank	p__Firmicutes	c__Erysipelotrichia	o__Erysipelotrichales	f__Erysipelotrichaceae	g__Erysipelatoclostridium	s__Candidatus_Stoquefichus_sp._SN16	OTU707	0	16	86	226	4	79	2	194	0	226	121	172	1	15	0	63
d__Bacteria	k__norank	p__Firmicutes	c__Clostridia	o__Clostridiales	f__Lachnospiraceae	g__[Eubacterium]_hallii_group	s__uncultured_bacterium_g__[Eubacterium]_hallii_group	OTU848	10	0	81	72	5	223	21	59	25	25	21	54	317	67	11	355
d__Bacteria	k__norank	p__Firmicutes	c__Clostridia	o__Clostridiales	f__Ruminococcaceae	g__Ruminiclostridium_5	s__uncultured_bacterium_g__Ruminiclostridium_5	OTU856	34	46	90	203	60	80	65	39	354	205	76	106	97	112	39	43
d__Bacteria	k__norank	p__Firmicutes	c__Clostridia	o__Clostridiales	f__Christensenellaceae	g__Christensenellaceae_R-7_group	s__uncultured_bacterium_g__Christensenellaceae_R-7_group	OTU171	3	76	34	142	61	158	29	41	13	74	236	42	55	189	121	161
d__Bacteria	k__norank	p__Firmicutes	c__Clostridia	o__Clostridiales	f__Lachnospiraceae	g__Blautia	s__unclassified_g__Blautia	OTU767	0	727	13	1	20	67	26	228	24	8	389	57	0	37	346	0
d__Bacteria	k__norank	p__Firmicutes	c__Clostridia	o__Clostridiales	f__Lachnospiraceae	g__unclassified_f__Lachnospiraceae	s__unclassified_f__Lachnospiraceae	OTU828	1	133	4	119	15	139	53	83	171	9	16	30	43	56	58	57
d__Bacteria	k__norank	p__Firmicutes	c__Clostridia	o__Clostridiales	f__Ruminococcaceae	g__Ruminococcaceae_UCG-005	s__uncultured_Clostridiales_bacterium_g__Ruminococcaceae_UCG-005	OTU815	1	19	65	6	36	6	27	120	21	23	40	190	46	10	96	8
d__Bacteria	k__norank	p__Firmicutes	c__Clostridia	o__Clostridiales	f__Ruminococcaceae	g__unclassified_f__Ruminococcaceae	s__unclassified_f__Ruminococcaceae	OTU845	144	59	19	34	25	24	59	59	9	37	18	88	48	40	71	74
d__Bacteria	k__norank	p__Firmicutes	c__Clostridia	o__Clostridiales	f__Lachnospiraceae	g__unclassified_f__Lachnospiraceae	s__unclassified_f__Lachnospiraceae	OTU770	62	140	34	29	114	137	127	49	109	27	233	88	23	500	47	42
d__Bacteria	k__norank	p__Firmicutes	c__Clostridia	o__Clostridiales	f__Ruminococcaceae	g__Anaerotruncus	s__uncultured_bacterium_g__Anaerotruncus	OTU838	0	28	21	111	10	147	69	172	22	21	100	106	172	314	26	72
d__Bacteria	k__norank	p__Firmicutes	c__Clostridia	o__Clostridiales	f__Lachnospiraceae	g__unclassified_f__Lachnospiraceae	s__unclassified_f__Lachnospiraceae	OTU82	5	53	98	45	46	192	232	115	79	7	334	106	38	26	94	36
d__Bacteria	k__norank	p__Firmicutes	c__Clostridia	o__Clostridiales	f__Ruminococcaceae	g__Anaerotruncus	s__Anaerotruncus_colihominis_DSM_17241	OTU125	0	428	69	11	5	0	22	5	80	11	8	38	10	0	107	0
d__Bacteria	k__norank	p__Firmicutes	c__Clostridia	o__Clostridiales	f__Clostridiales_vadinBB60_group	g__norank_f__Clostridiales_vadinBB60_group	s__uncultured_Clostridia_bacterium_g__norank_f__Clostridiales_vadinBB60_group	OTU697	18	142	2	16	538	25	220	9	2	22	13	10	64	62	104	19
d__Bacteria	k__norank	p__Proteobacteria	c__Gammaproteobacteria	o__Pseudomonadales	f__Pseudomonadaceae	g__Pseudomonas	s__unclassified_g__Pseudomonas	OTU58	13	16	189	20	295	42	20	34	132	55	128	22	131	108	28	128
d__Bacteria	k__norank	p__Firmicutes	c__Clostridia	o__Clostridiales	f__Christensenellaceae	g__Christensenellaceae_R-7_group	s__unclassified_g__Christensenellaceae_R-7_group	OTU830	1	25	0	301	44	105	65	85	104	138	194	77	39	78	244	144
d__Bacteria	k__norank	p__Firmicutes	c__Clostridia	o__Clostridiales	f__Ruminococcaceae	g__Subdoligranulum	s__uncultured_Subdoligranulum_sp.	OTU519	37	45	1	32	107	138	17	200	123	246	15	58	38	236	2	29
d__Bacteria	k__norank	p__Firmicutes	c__Clostridia	o__Clostridiales	f__Lachnospiraceae	g__Marvinbryantia	s__unclassified_g__Marvinbryantia	OTU177	2	32	32	7	8	49	10	10	378	60	57	8	65	114	18	8
d__Bacteria	k__norank	p__Firmicutes	c__Clostridia	o__Clostridiales	f__Clostridiales_vadinBB60_group	g__norank_f__Clostridiales_vadinBB60_group	s__unclassified_g__norank_f__Clostridiales_vadinBB60_group	OTU107	20	24	11	21	67	51	130	10	166	7	56	9	21	22	31	118
d__Bacteria	k__norank	p__Firmicutes	c__Clostridia	o__Clostridiales	f__Lachnospiraceae	g__unclassified_f__Lachnospiraceae	s__unclassified_f__Lachnospiraceae	OTU216	72	37	9	185	76	97	33	93	37	48	44	101	81	81	108	67
d__Bacteria	k__norank	p__Firmicutes	c__Clostridia	o__Clostridiales	f__Ruminococcaceae	g__Ruminococcaceae_NK4A214_group	s__uncultured_organism_g__Ruminococcaceae_NK4A214_group	OTU703	6	35	45	300	144	50	95	9	38	71	127	28	37	58	144	35
d__Bacteria	k__norank	p__Firmicutes	c__Clostridia	o__Clostridiales	f__Lachnospiraceae	g__unclassified_f__Lachnospiraceae	s__unclassified_f__Lachnospiraceae	OTU540	24	93	50	187	9	187	197	242	16	22	20	236	37	12	41	57
d__Bacteria	k__norank	p__Firmicutes	c__Clostridia	o__Clostridiales	f__Defluviitaleaceae	g__Defluviitaleaceae_UCG-011	s__uncultured_bacterium_g__Defluviitaleaceae_UCG-011	OTU725	19	8	119	88	20	17	247	23	34	2	69	18	146	34	197	128
d__Bacteria	k__norank	p__Firmicutes	c__Clostridia	o__Clostridiales	f__Ruminococcaceae	g__Ruminococcaceae_UCG-010	s__uncultured_bacterium_g__Ruminococcaceae_UCG-010	OTU799	0	37	2	38	62	58	55	35	221	178	95	92	95	35	161	76
d__Bacteria	k__norank	p__Firmicutes	c__Clostridia	o__Clostridiales	f__Ruminococcaceae	g__Ruminococcaceae_UCG-014	s__unclassified_g__Ruminococcaceae_UCG-014	OTU163	1	69	0	0	502	3	12	12	194	39	9	7	17	129	125	0
d__Bacteria	k__norank	p__Firmicutes	c__Clostridia	o__Clostridiales	f__Clostridiales_vadinBB60_group	g__norank_f__Clostridiales_vadinBB60_group	s__unclassified_g__norank_f__Clostridiales_vadinBB60_group	OTU57	58	63	99	10	463	64	80	34	141	6	287	32	82	17	40	104
d__Bacteria	k__norank	p__Tenericutes	c__Mollicutes	o__Mollicutes_RF9	f__norank_o__Mollicutes_RF9	g__norank_o__Mollicutes_RF9	s__unclassified_g__norank_o__Mollicutes_RF9	OTU294	69	4	79	7	55	0	40	134	3	206	46	0	40	183	208	40
d__Bacteria	k__norank	p__Firmicutes	c__Clostridia	o__Clostridiales	f__Ruminococcaceae	g__Hydrogenoanaerobacterium	s__uncultured_bacterium_g__Hydrogenoanaerobacterium	OTU613	5	50	75	17	52	0	64	9	170	19	125	8	136	18	107	32
d__Bacteria	k__norank	p__Firmicutes	c__Clostridia	o__Clostridiales	f__Ruminococcaceae	g__Ruminococcaceae_UCG-014	s__unclassified_g__Ruminococcaceae_UCG-014	OTU405	8	7	504	7	17	22	7	10	15	6	73	65	69	99	192	207
d__Bacteria	k__norank	p__Firmicutes	c__Clostridia	o__Clostridiales	f__Ruminococcaceae	g__Ruminococcaceae_UCG-014	s__uncultured_bacterium_g__Ruminococcaceae_UCG-014	OTU570	1	26	57	37	175	37	31	69	107	31	70	50	91	48	202	123
d__Bacteria	k__norank	p__Firmicutes	c__Clostridia	o__Clostridiales	f__Ruminococcaceae	g__norank_f__Ruminococcaceae	s__unclassified_g__norank_f__Ruminococcaceae	OTU313	9	8	37	73	13	40	80	56	8	91	32	35	51	13	260	105
d__Bacteria	k__norank	p__Firmicutes	c__Bacilli	o__Lactobacillales	f__Lactobacillaceae	g__Lactobacillus	s__Lactobacillus_aviarius	OTU599	0	113	0	0	0	33	0	92	0	190	0	21	0	24	0	1
d__Bacteria	k__norank	p__Firmicutes	c__Clostridia	o__Clostridiales	f__Lachnospiraceae	g__unclassified_f__Lachnospiraceae	s__unclassified_f__Lachnospiraceae	OTU717	31	64	27	119	35	37	20	34	16	8	105	34	86	126	58	37
d__Bacteria	k__norank	p__Firmicutes	c__Clostridia	o__Clostridiales	f__Lachnospiraceae	g__Eisenbergiella	s__unclassified_g__Eisenbergiella	OTU443	27	200	66	0	64	70	100	161	7	65	81	69	20	28	44	1
d__Bacteria	k__norank	p__Firmicutes	c__Clostridia	o__Clostridiales	f__Ruminococcaceae	g__norank_f__Ruminococcaceae	s__Ruminococcus_sp._16442	OTU113	26	62	208	73	61	72	18	21	42	34	56	27	26	101	33	127
d__Bacteria	k__norank	p__Firmicutes	c__Clostridia	o__Clostridiales	f__Ruminococcaceae	g__Ruminococcus_1	s__unclassified_g__Ruminococcus_1	OTU140	8	10	29	16	23	15	45	25	31	25	544	113	57	19	13	147
d__Bacteria	k__norank	p__Firmicutes	c__Clostridia	o__Clostridiales	f__Lachnospiraceae	g__Lachnospira	s__unclassified_g__Lachnospira	OTU170	21	31	91	29	113	27	405	10	27	54	30	113	123	5	65	10
d__Bacteria	k__norank	p__Tenericutes	c__Mollicutes	o__Mollicutes_RF9	f__norank_o__Mollicutes_RF9	g__norank_o__Mollicutes_RF9	s__uncultured_bacterium_g__norank_o__Mollicutes_RF9	OTU823	54	12	103	18	174	42	16	21	348	99	94	7	41	6	142	108
d__Bacteria	k__norank	p__Firmicutes	c__Clostridia	o__Clostridiales	f__Ruminococcaceae	g__unclassified_f__Ruminococcaceae	s__unclassified_f__Ruminococcaceae	OTU835	32	21	251	25	16	91	44	29	3	8	18	5	47	45	7	46
d__Bacteria	k__norank	p__Firmicutes	c__Erysipelotrichia	o__Erysipelotrichales	f__Erysipelotrichaceae	g__norank_f__Erysipelotrichaceae	s__Clostridiales_bacterium_10-3b	OTU821	58	70	20	147	120	91	23	100	75	35	36	56	8	47	48	33
d__Bacteria	k__norank	p__Firmicutes	c__Clostridia	o__Clostridiales	f__Peptococcaceae	g__norank_f__Peptococcaceae	s__uncultured_bacterium_g__norank_f__Peptococcaceae	OTU451	3	48	153	141	60	12	38	46	77	49	40	41	132	64	20	55
d__Bacteria	k__norank	p__Firmicutes	c__Clostridia	o__Clostridiales	f__Lachnospiraceae	g__unclassified_f__Lachnospiraceae	s__unclassified_f__Lachnospiraceae	OTU135	0	0	0	0	2	1	0	0	0	0	0	45	4	117	0	0
d__Bacteria	k__norank	p__Firmicutes	c__Clostridia	o__Clostridiales	f__Lachnospiraceae	g__unclassified_f__Lachnospiraceae	s__unclassified_f__Lachnospiraceae	OTU550	0	0	0	25	89	121	34	118	41	58	51	136	99	117	183	56
d__Bacteria	k__norank	p__Firmicutes	c__Clostridia	o__Clostridiales	f__Ruminococcaceae	g__Anaerotruncus	s__uncultured_bacterium_g__Anaerotruncus	OTU556	5	45	15	50	27	115	15	137	19	75	4	272	106	61	2	20
d__Bacteria	k__norank	p__Firmicutes	c__Erysipelotrichia	o__Erysipelotrichales	f__Erysipelotrichaceae	g__norank_f__Erysipelotrichaceae	s__Clostridiales_bacterium_60-7e	OTU583	244	22	47	47	17	69	16	12	123	36	2	58	59	266	22	26
d__Bacteria	k__norank	p__Firmicutes	c__Clostridia	o__Clostridiales	f__Ruminococcaceae	g__Ruminococcaceae_UCG-014	s__unclassified_g__Ruminococcaceae_UCG-014	OTU200	1	46	66	50	94	28	17	24	72	38	6	12	28	67	98	174
d__Bacteria	k__norank	p__Bacteroidetes	c__Bacteroidia	o__Bacteroidales	f__Rikenellaceae	g__Alistipes	s__gut_metagenome_g__Alistipes	OTU197	10	151	46	19	20	27	127	43	11	30	17	27	17	15	154	23
d__Bacteria	k__norank	p__Tenericutes	c__Mollicutes	o__Mollicutes_RF9	f__norank_o__Mollicutes_RF9	g__norank_o__Mollicutes_RF9	s__gut_metagenome_g__norank_o__Mollicutes_RF9	OTU156	0	0	0	0	163	18	0	2	156	31	613	14	28	39	82	17
d__Bacteria	k__norank	p__Firmicutes	c__Clostridia	o__Clostridiales	f__Ruminococcaceae	g__unclassified_f__Ruminococcaceae	s__unclassified_f__Ruminococcaceae	OTU66	249	49	1	433	11	40	66	293	0	19	4	174	46	102	27	21
d__Bacteria	k__norank	p__Firmicutes	c__Erysipelotrichia	o__Erysipelotrichales	f__Erysipelotrichaceae	g__Faecalitalea	s__unclassified_g__Faecalitalea	OTU784	1	121	9	1	166	12	1	58	17	51	50	19	17	210	5	6
d__Bacteria	k__norank	p__Firmicutes	c__Bacilli	o__Lactobacillales	f__Lactobacillaceae	g__Lactobacillus	s__Lactobacillus_johnsonii	OTU601	2	38	108	73	404	0	285	1	21	0	14	6	69	18	77	8
d__Bacteria	k__norank	p__Bacteroidetes	c__Bacteroidia	o__Bacteroidales	f__Rikenellaceae	g__Alistipes	s__unclassified_g__Alistipes	OTU577	10	175	45	13	16	17	141	34	8	20	18	19	14	7	156	10
d__Bacteria	k__norank	p__Firmicutes	c__Clostridia	o__Clostridiales	f__Ruminococcaceae	g__Subdoligranulum	s__unclassified_g__Subdoligranulum	OTU83	235	41	2	373	6	35	71	276	3	18	4	171	29	83	45	22
d__Bacteria	k__norank	p__Proteobacteria	c__Deltaproteobacteria	o__Desulfovibrionales	f__Desulfovibrionaceae	g__Desulfovibrio	s__unclassified_g__Desulfovibrio	OTU636	1	5	79	8	95	25	18	24	156	71	187	51	65	32	252	20
d__Bacteria	k__norank	p__Firmicutes	c__Clostridia	o__Clostridiales	f__Clostridiales_vadinBB60_group	g__norank_f__Clostridiales_vadinBB60_group	s__unclassified_g__norank_f__Clostridiales_vadinBB60_group	OTU102	1	9	239	4	181	21	35	16	523	43	145	0	236	5	107	14
d__Bacteria	k__norank	p__Firmicutes	c__Erysipelotrichia	o__Erysipelotrichales	f__Erysipelotrichaceae	g__Erysipelatoclostridium	s__unclassified_g__Erysipelatoclostridium	OTU8	73	10	159	23	49	64	24	52	33	60	58	88	41	57	45	72
d__Bacteria	k__norank	p__Firmicutes	c__Clostridia	o__Clostridiales	f__Lachnospiraceae	g__[Ruminococcus]_torques_group	s__unclassified_g__[Ruminococcus]_torques_group	OTU531	177	14	2	87	2	166	18	85	8	18	8	23	11	42	57	60
d__Bacteria	k__norank	p__Firmicutes	c__Clostridia	o__Clostridiales	f__Ruminococcaceae	g__Ruminococcaceae_UCG-014	s__unclassified_g__Ruminococcaceae_UCG-014	OTU614	0	0	0	0	10	0	0	0	0	0	0	0	0	22	0	0
d__Bacteria	k__norank	p__Actinobacteria	c__Actinobacteria	o__Coriobacteriales	f__Coriobacteriaceae	g__Senegalimassilia	s__Coriobacteriaceae_bacterium_CHKCI002	OTU206	42	46	267	87	29	42	28	58	46	25	43	15	13	19	36	103
d__Bacteria	k__norank	p__Firmicutes	c__Clostridia	o__Clostridiales	f__Ruminococcaceae	g__Ruminococcaceae_UCG-014	s__uncultured_bacterium_g__Ruminococcaceae_UCG-014	OTU842	0	4	62	4	168	29	4	13	98	74	0	5	42	13	132	103
d__Bacteria	k__norank	p__Firmicutes	c__Clostridia	o__Clostridiales	f__Ruminococcaceae	g__Anaerotruncus	s__uncultured_organism_g__Anaerotruncus	OTU568	0	98	9	9	192	36	65	107	15	81	78	85	72	25	0	0
d__Bacteria	k__norank	p__Firmicutes	c__Clostridia	o__Clostridiales	f__Ruminococcaceae	g__norank_f__Ruminococcaceae	s__unclassified_g__norank_f__Ruminococcaceae	OTU141	0	43	317	25	7	0	43	13	16	149	376	0	155	7	126	0
d__Bacteria	k__norank	p__Firmicutes	c__Clostridia	o__Clostridiales	f__Clostridiales_vadinBB60_group	g__norank_f__Clostridiales_vadinBB60_group	s__uncultured_bacterium_g__norank_f__Clostridiales_vadinBB60_group	OTU109	0	4	0	5	114	26	0	2	103	108	98	13	3	36	0	5
d__Bacteria	k__norank	p__Cyanobacteria	c__Cyanobacteria	o__Gastranaerophilales	f__norank_o__Gastranaerophilales	g__norank_o__Gastranaerophilales	s__uncultured_rumen_bacterium_g__norank_o__Gastranaerophilales	OTU142	0	109	0	0	0	1	16	0	1	169	641	147	263	22	0	0
d__Bacteria	k__norank	p__Firmicutes	c__Clostridia	o__Clostridiales	f__Lachnospiraceae	g__unclassified_f__Lachnospiraceae	s__unclassified_f__Lachnospiraceae	OTU699	1	23	87	18	101	17	55	23	276	26	119	17	86	59	39	32
d__Bacteria	k__norank	p__Firmicutes	c__Clostridia	o__Clostridiales	f__Ruminococcaceae	g__Ruminococcaceae_UCG-010	s__gut_metagenome_g__Ruminococcaceae_UCG-010	OTU827	14	114	49	66	31	53	52	34	45	65	75	9	6	49	77	71
d__Bacteria	k__norank	p__Firmicutes	c__Clostridia	o__Clostridiales	f__Lachnospiraceae	g__unclassified_f__Lachnospiraceae	s__unclassified_f__Lachnospiraceae	OTU612	20	35	19	79	52	8	154	16	29	7	18	39	43	18	90	21
d__Bacteria	k__norank	p__Firmicutes	c__Clostridia	o__Clostridiales	f__Defluviitaleaceae	g__Defluviitaleaceae_UCG-011	s__uncultured_bacterium_g__Defluviitaleaceae_UCG-011	OTU567	2	6	39	8	48	28	43	34	36	29	68	33	55	94	57	74
d__Bacteria	k__norank	p__Firmicutes	c__Clostridia	o__Clostridiales	f__Lachnospiraceae	g__Blautia	s__uncultured_bacterium_g__Blautia	OTU766	10	78	6	57	1	6	0	11	12	45	23	1	21	1	11	44
d__Bacteria	k__norank	p__Firmicutes	c__Clostridia	o__Clostridiales	f__Christensenellaceae	g__Christensenellaceae_R-7_group	s__unclassified_g__Christensenellaceae_R-7_group	OTU148	2	17	88	58	151	118	13	21	117	31	182	64	41	100	112	31
d__Bacteria	k__norank	p__Tenericutes	c__Mollicutes	o__Mollicutes_RF9	f__norank_o__Mollicutes_RF9	g__norank_o__Mollicutes_RF9	s__uncultured_bacterium_g__norank_o__Mollicutes_RF9	OTU559	16	8	46	19	159	5	48	6	267	4	30	1	29	8	157	6
d__Bacteria	k__norank	p__Firmicutes	c__Clostridia	o__Clostridiales	f__Ruminococcaceae	g__Anaerotruncus	s__unclassified_g__Anaerotruncus	OTU657	51	14	104	20	2	17	19	11	22	10	88	28	37	35	41	55
d__Bacteria	k__norank	p__Firmicutes	c__Clostridia	o__Clostridiales	f__Clostridiales_vadinBB60_group	g__norank_f__Clostridiales_vadinBB60_group	s__uncultured_bacterium_g__norank_f__Clostridiales_vadinBB60_group	OTU22	0	36	65	17	73	2	0	0	23	1	8	2	41	11	16	0
d__Bacteria	k__norank	p__Firmicutes	c__Clostridia	o__Clostridiales	f__Ruminococcaceae	g__Anaerotruncus	s__uncultured_Clostridiaceae_bacterium_g__Anaerotruncus	OTU618	29	12	48	50	18	23	614	0	11	13	0	15	55	5	144	3
d__Bacteria	k__norank	p__Firmicutes	c__Clostridia	o__Clostridiales	f__Ruminococcaceae	g__Flavonifractor	s__uncultured_bacterium_g__Flavonifractor	OTU511	4	48	7	22	101	5	49	7	11	8	2	32	134	4	45	1
d__Bacteria	k__norank	p__Firmicutes	c__Clostridia	o__Clostridiales	f__Clostridiales_vadinBB60_group	g__norank_f__Clostridiales_vadinBB60_group	s__uncultured_bacterium_g__norank_f__Clostridiales_vadinBB60_group	OTU761	0	2	54	4	0	1	0	4	4	6	38	2	17	0	9	0
d__Bacteria	k__norank	p__Firmicutes	c__Clostridia	o__Clostridiales	f__Clostridiales_vadinBB60_group	g__norank_f__Clostridiales_vadinBB60_group	s__unclassified_g__norank_f__Clostridiales_vadinBB60_group	OTU231	13	5	103	4	65	1	0	5	99	1	84	1	51	30	112	12
d__Bacteria	k__norank	p__Firmicutes	c__Clostridia	o__Clostridiales	f__Lachnospiraceae	g__unclassified_f__Lachnospiraceae	s__unclassified_f__Lachnospiraceae	OTU73	5	9	42	20	51	44	22	36	44	19	26	23	18	60	16	8
d__Bacteria	k__norank	p__Firmicutes	c__Erysipelotrichia	o__Erysipelotrichales	f__Erysipelotrichaceae	g__Erysipelatoclostridium	s__Clostridiales_bacterium_CHKCI006	OTU700	52	31	19	16	32	39	30	28	122	24	46	13	16	42	18	35
d__Bacteria	k__norank	p__Firmicutes	c__Clostridia	o__Clostridiales	f__Lachnospiraceae	g__unclassified_f__Lachnospiraceae	s__unclassified_f__Lachnospiraceae	OTU742	0	29	0	31	6	4	29	13	236	29	49	9	126	2	31	0
d__Bacteria	k__norank	p__Firmicutes	c__Clostridia	o__Clostridiales	f__Ruminococcaceae	g__Anaerotruncus	s__uncultured_bacterium_g__Anaerotruncus	OTU146	0	24	38	51	37	53	62	84	2	8	78	42	16	73	4	22
d__Bacteria	k__norank	p__Firmicutes	c__Clostridia	o__Clostridiales	f__Ruminococcaceae	g__Ruminococcaceae_UCG-010	s__uncultured_bacterium_g__Ruminococcaceae_UCG-010	OTU741	0	9	61	7	28	8	41	5	19	0	95	33	76	11	47	70
d__Bacteria	k__norank	p__Firmicutes	c__Clostridia	o__Clostridiales	f__Ruminococcaceae	g__Subdoligranulum	s__unclassified_g__Subdoligranulum	OTU62	0	2	0	1	9	22	14	335	459	9	0	19	75	71	0	2
d__Bacteria	k__norank	p__Firmicutes	c__Clostridia	o__Clostridiales	f__Lachnospiraceae	g__Blautia	s__uncultured_bacterium_g__Blautia	OTU466	10	31	61	30	28	52	75	32	10	26	81	27	52	69	32	34
d__Bacteria	k__norank	p__Firmicutes	c__Clostridia	o__Clostridiales	f__Christensenellaceae	g__Christensenellaceae_R-7_group	s__uncultured_bacterium_g__Christensenellaceae_R-7_group	OTU746	7	11	52	70	102	65	34	21	40	26	65	30	11	122	105	16
d__Bacteria	k__norank	p__Tenericutes	c__Mollicutes	o__Mollicutes_RF9	f__norank_o__Mollicutes_RF9	g__norank_o__Mollicutes_RF9	s__uncultured_bacterium_g__norank_o__Mollicutes_RF9	OTU192	2	106	1	61	68	0	35	8	2	0	51	1	1	9	67	317
d__Bacteria	k__norank	p__Firmicutes	c__Clostridia	o__Clostridiales	f__Clostridiales_vadinBB60_group	g__norank_f__Clostridiales_vadinBB60_group	s__uncultured_organism_g__norank_f__Clostridiales_vadinBB60_group	OTU103	0	2	0	65	11	6	12	5	326	31	174	2	0	41	181	2
d__Bacteria	k__norank	p__Firmicutes	c__Clostridia	o__Clostridiales	f__Lachnospiraceae	g__unclassified_f__Lachnospiraceae	s__unclassified_f__Lachnospiraceae	OTU473	11	2	17	211	0	36	15	50	0	11	8	32	25	38	6	41
d__Bacteria	k__norank	p__Firmicutes	c__Clostridia	o__Clostridiales	f__Ruminococcaceae	g__Ruminiclostridium_9	s__uncultured_bacterium_g__Ruminiclostridium_9	OTU110	2	19	0	2	203	3	12	0	275	28	8	40	4	1	6	4
d__Bacteria	k__norank	p__Firmicutes	c__Bacilli	o__Lactobacillales	f__Lactobacillaceae	g__Lactobacillus	s__Lactobacillus_agilis	OTU607	1	1125	0	2	0	7	0	84	0	0	1	89	1	41	3	1
d__Bacteria	k__norank	p__Firmicutes	c__Clostridia	o__Clostridiales	f__Lachnospiraceae	g__Marvinbryantia	s__uncultured_organism_g__Marvinbryantia	OTU437	0	30	101	12	24	32	71	66	4	2	3	3	9	84	27	7
d__Bacteria	k__norank	p__Firmicutes	c__Clostridia	o__Clostridiales	f__Ruminococcaceae	g__Ruminococcaceae_UCG-014	s__unclassified_g__Ruminococcaceae_UCG-014	OTU338	0	0	1	0	10	0	37	26	9	30	8	2	35	37	4	0
d__Bacteria	k__norank	p__Firmicutes	c__Clostridia	o__Clostridiales	f__Clostridiales_vadinBB60_group	g__norank_f__Clostridiales_vadinBB60_group	s__uncultured_rumen_bacterium_g__norank_f__Clostridiales_vadinBB60_group	OTU330	0	9	0	0	350	15	0	2	236	37	14	0	31	42	54	0
d__Bacteria	k__norank	p__Tenericutes	c__Mollicutes	o__Mollicutes_RF9	f__norank_o__Mollicutes_RF9	g__norank_o__Mollicutes_RF9	s__uncultured_bacterium_g__norank_o__Mollicutes_RF9	OTU28	0	4	372	0	60	5	2	10	22	8	62	6	0	27	150	13
d__Bacteria	k__norank	p__Firmicutes	c__Clostridia	o__Clostridiales	f__Lachnospiraceae	g__Coprococcus_1	s__unclassified_g__Coprococcus_1	OTU539	0	20	0	2	269	0	4	0	352	9	2	1	3	23	2	0
d__Bacteria	k__norank	p__Firmicutes	c__Clostridia	o__Clostridiales	f__Lachnospiraceae	g__unclassified_f__Lachnospiraceae	s__unclassified_f__Lachnospiraceae	OTU642	4	12	23	6	39	25	13	13	103	13	79	16	14	55	9	56
d__Bacteria	k__norank	p__Firmicutes	c__Clostridia	o__Clostridiales	f__Ruminococcaceae	g__Ruminococcaceae_UCG-014	s__unclassified_g__Ruminococcaceae_UCG-014	OTU590	0	39	5	3	4	4	26	28	114	31	7	20	54	18	63	50
d__Bacteria	k__norank	p__Firmicutes	c__Clostridia	o__Clostridiales	f__Ruminococcaceae	g__norank_f__Ruminococcaceae	s__unclassified_g__norank_f__Ruminococcaceae	OTU701	3	20	2	7	11	4	3	8	0	9	26	30	28	5	3	0
d__Bacteria	k__norank	p__Firmicutes	c__Clostridia	o__Clostridiales	f__Ruminococcaceae	g__Anaerotruncus	s__uncultured_bacterium_g__Anaerotruncus	OTU249	0	3	22	62	1	5	17	9	66	17	2	12	86	28	11	8
d__Bacteria	k__norank	p__Firmicutes	c__Clostridia	o__Clostridiales	f__Ruminococcaceae	g__Anaerotruncus	s__uncultured_bacterium_g__Anaerotruncus	OTU248	0	40	35	16	14	19	33	71	33	56	11	20	54	15	5	30
d__Bacteria	k__norank	p__Firmicutes	c__Clostridia	o__Clostridiales	f__Ruminococcaceae	g__Ruminiclostridium_5	s__unclassified_g__Ruminiclostridium_5	OTU826	40	2	6	72	2	5	0	3	2	20	14	14	48	1	30	31
d__Bacteria	k__norank	p__Firmicutes	c__Clostridia	o__Clostridiales	f__Family_XIII	g__[Eubacterium]_nodatum_group	s__Eubacteriaceae_bacterium_Marseille-P2843	OTU585	23	19	11	14	9	17	35	13	25	22	33	21	46	30	25	22
d__Bacteria	k__norank	p__Firmicutes	c__Clostridia	o__Clostridiales	f__Christensenellaceae	g__Christensenellaceae_R-7_group	s__uncultured_bacterium_g__Christensenellaceae_R-7_group	OTU167	0	8	48	39	91	11	23	26	103	23	45	46	30	81	10	34
d__Bacteria	k__norank	p__Firmicutes	c__Clostridia	o__Clostridiales	f__Lachnospiraceae	g__norank_f__Lachnospiraceae	s__Clostridiales_bacterium_CHKCI001	OTU520	2	22	50	2	21	65	23	29	25	30	32	54	41	48	63	17
d__Bacteria	k__norank	p__Firmicutes	c__Clostridia	o__Clostridiales	f__Ruminococcaceae	g__unclassified_f__Ruminococcaceae	s__unclassified_f__Ruminococcaceae	OTU238	5	3	37	10	84	16	26	5	71	10	100	34	49	30	28	28
d__Bacteria	k__norank	p__Firmicutes	c__Clostridia	o__Clostridiales	f__Ruminococcaceae	g__unclassified_f__Ruminococcaceae	s__unclassified_f__Ruminococcaceae	OTU133	40	7	25	19	13	24	88	18	15	56	17	14	24	4	13	23
d__Bacteria	k__norank	p__Tenericutes	c__Mollicutes	o__Mollicutes_RF9	f__norank_o__Mollicutes_RF9	g__norank_o__Mollicutes_RF9	s__uncultured_bacterium_g__norank_o__Mollicutes_RF9	OTU606	11	56	9	7	90	6	13	26	33	3	18	3	31	5	49	18
d__Bacteria	k__norank	p__Firmicutes	c__Clostridia	o__Clostridiales	f__Ruminococcaceae	g__Ruminococcaceae_UCG-009	s__uncultured_bacterium_g__Ruminococcaceae_UCG-009	OTU779	0	1	52	15	41	24	29	10	9	11	13	70	54	17	7	17
d__Bacteria	k__norank	p__Firmicutes	c__Clostridia	o__Clostridiales	f__Ruminococcaceae	g__Ruminococcaceae_NK4A214_group	s__uncultured_organism_g__Ruminococcaceae_NK4A214_group	OTU410	0	0	51	16	39	19	14	5	374	16	10	20	42	28	34	19
d__Bacteria	k__norank	p__Verrucomicrobia	c__Verrucomicrobiae	o__Verrucomicrobiales	f__Verrucomicrobiaceae	g__Akkermansia	s__unclassified_g__Akkermansia	OTU344	0	4	0	0	0	0	0	0	406	111	0	0	0	0	0	0
d__Bacteria	k__norank	p__Firmicutes	c__Clostridia	o__Clostridiales	f__Clostridiales_vadinBB60_group	g__norank_f__Clostridiales_vadinBB60_group	s__uncultured_bacterium_g__norank_f__Clostridiales_vadinBB60_group	OTU1	2	7	0	1	25	1	47	2	253	4	29	1	118	15	20	0
d__Bacteria	k__norank	p__Firmicutes	c__Clostridia	o__Clostridiales	f__Ruminococcaceae	g__Oscillospira	s__uncultured_bacterium_g__Oscillospira	OTU158	0	30	1	3	110	23	22	18	15	40	7	10	63	35	5	0
d__Bacteria	k__norank	p__Firmicutes	c__Clostridia	o__Clostridiales	f__Lachnospiraceae	g__Lachnospiraceae_NK4A136_group	s__unclassified_g__Lachnospiraceae_NK4A136_group	OTU187	0	0	0	1	103	3	11	2	276	8	2	1	4	1	5	29
d__Bacteria	k__norank	p__Firmicutes	c__Clostridia	o__Clostridiales	f__Lachnospiraceae	g__unclassified_f__Lachnospiraceae	s__unclassified_f__Lachnospiraceae	OTU463	0	27	62	0	156	20	13	26	103	134	3	15	37	14	55	6
d__Bacteria	k__norank	p__Firmicutes	c__Clostridia	o__Clostridiales	f__Peptostreptococcaceae	g__unclassified_f__Peptostreptococcaceae	s__unclassified_f__Peptostreptococcaceae	OTU526	8	2	47	18	3	154	6	43	1	16	23	37	1	68	2	354
d__Bacteria	k__norank	p__Firmicutes	c__Bacilli	o__Lactobacillales	f__Lactobacillaceae	g__Lactobacillus	s__unclassified_g__Lactobacillus	OTU448	0	0	0	4	1	0	10	0	1	0	0	0	1	0	28	3
d__Bacteria	k__norank	p__Firmicutes	c__Clostridia	o__Clostridiales	f__Ruminococcaceae	g__Ruminococcaceae_NK4A214_group	s__uncultured_rumen_bacterium_g__Ruminococcaceae_NK4A214_group	OTU181	0	3	0	5	101	39	36	7	3	92	0	58	36	190	3	0
d__Bacteria	k__norank	p__Firmicutes	c__Clostridia	o__Clostridiales	f__Ruminococcaceae	g__Ruminococcaceae_UCG-014	s__unclassified_g__Ruminococcaceae_UCG-014	OTU822	7	2	6	2	7	2	56	20	28	29	0	3	25	13	44	24
d__Bacteria	k__norank	p__Firmicutes	c__Clostridia	o__Clostridiales	f__Ruminococcaceae	g__Ruminococcaceae_UCG-013	s__unclassified_g__Ruminococcaceae_UCG-013	OTU458	0	21	0	0	0	28	1	25	0	41	0	27	0	77	5	0
d__Bacteria	k__norank	p__Firmicutes	c__Clostridia	o__Clostridiales	f__Clostridiales_vadinBB60_group	g__norank_f__Clostridiales_vadinBB60_group	s__unclassified_g__norank_f__Clostridiales_vadinBB60_group	OTU198	4	18	0	10	5	2	27	18	26	10	0	9	46	21	187	11
d__Bacteria	k__norank	p__Firmicutes	c__Clostridia	o__Clostridiales	f__Clostridiales_vadinBB60_group	g__norank_f__Clostridiales_vadinBB60_group	s__unclassified_g__norank_f__Clostridiales_vadinBB60_group	OTU241	0	0	0	0	0	2	0	0	0	29	0	0	0	0	1	0
d__Bacteria	k__norank	p__Tenericutes	c__Mollicutes	o__Mollicutes_RF9	f__norank_o__Mollicutes_RF9	g__norank_o__Mollicutes_RF9	s__unclassified_g__norank_o__Mollicutes_RF9	OTU803	0	3	0	0	78	4	1	1	257	50	3	9	0	29	0	0
d__Bacteria	k__norank	p__Firmicutes	c__Clostridia	o__Clostridiales	f__Lachnospiraceae	g__unclassified_f__Lachnospiraceae	s__unclassified_f__Lachnospiraceae	OTU81	3	1	3	71	26	7	0	127	16	1	3	15	6	57	112	7
d__Bacteria	k__norank	p__Firmicutes	c__Clostridia	o__Clostridiales	f__Ruminococcaceae	g__Ruminococcaceae_UCG-014	s__unclassified_g__Ruminococcaceae_UCG-014	OTU12	0	1	0	27	84	57	0	11	88	6	67	4	39	108	37	42
d__Bacteria	k__norank	p__Firmicutes	c__Clostridia	o__Clostridiales	f__Christensenellaceae	g__Christensenellaceae_R-7_group	s__unclassified_g__Christensenellaceae_R-7_group	OTU165	0	7	0	0	0	6	3	13	0	2	0	1	1	945	0	10
d__Bacteria	k__norank	p__Firmicutes	c__Clostridia	o__Clostridiales	f__unclassified_o__Clostridiales	g__unclassified_o__Clostridiales	s__unclassified_o__Clostridiales	OTU682	0	0	379	1	1	0	1	2	0	0	1	2	3	2	7	46
d__Bacteria	k__norank	p__Firmicutes	c__Clostridia	o__Clostridiales	f__Ruminococcaceae	g__unclassified_f__Ruminococcaceae	s__unclassified_f__Ruminococcaceae	OTU679	0	0	0	5	0	5	19	0	178	18	215	5	22	12	16	0
d__Bacteria	k__norank	p__Firmicutes	c__Clostridia	o__Clostridiales	f__Ruminococcaceae	g__unclassified_f__Ruminococcaceae	s__unclassified_f__Ruminococcaceae	OTU455	105	51	4	89	2	38	43	70	2	36	6	117	14	21	10	9
d__Bacteria	k__norank	p__Firmicutes	c__Clostridia	o__Clostridiales	f__Family_XIII	g__unclassified_f__Family_XIII	s__unclassified_f__Family_XIII	OTU488	10	15	25	10	11	15	28	23	22	17	43	2	19	54	49	31
d__Bacteria	k__norank	p__Firmicutes	c__Clostridia	o__Clostridiales	f__Ruminococcaceae	g__Ruminococcaceae_UCG-013	s__uncultured_bacterium_g__Ruminococcaceae_UCG-013	OTU498	5	3	58	14	48	5	40	4	1	0	1	18	4	2	26	77
d__Bacteria	k__norank	p__Firmicutes	c__Clostridia	o__Clostridiales	f__Ruminococcaceae	g__Anaerotruncus	s__unclassified_g__Anaerotruncus	OTU566	0	29	0	0	84	0	16	0	5	37	5	7	77	0	0	0
d__Bacteria	k__norank	p__Firmicutes	c__Clostridia	o__Clostridiales	f__Clostridiales_vadinBB60_group	g__norank_f__Clostridiales_vadinBB60_group	s__uncultured_Firmicutes_bacterium_g__norank_f__Clostridiales_vadinBB60_group	OTU638	0	10	6	0	29	2	34	4	0	9	3	3	11	27	15	0
d__Bacteria	k__norank	p__Firmicutes	c__Clostridia	o__Clostridiales	f__Clostridiales_vadinBB60_group	g__norank_f__Clostridiales_vadinBB60_group	s__uncultured_bacterium_g__norank_f__Clostridiales_vadinBB60_group	OTU3	0	84	3	0	715	0	8	3	0	1	80	0	0	0	0	0
d__Bacteria	k__norank	p__Firmicutes	c__Clostridia	o__Clostridiales	f__Clostridiales_vadinBB60_group	g__norank_f__Clostridiales_vadinBB60_group	s__uncultured_bacterium_g__norank_f__Clostridiales_vadinBB60_group	OTU494	5	4	38	4	21	3	12	3	21	14	34	2	21	7	48	40
d__Bacteria	k__norank	p__Firmicutes	c__Clostridia	o__Clostridiales	f__Ruminococcaceae	g__Ruminiclostridium_5	s__uncultured_bacterium_g__Ruminiclostridium_5	OTU849	13	11	21	121	12	21	27	20	16	30	30	33	12	29	6	22
d__Bacteria	k__norank	p__Firmicutes	c__Clostridia	o__Clostridiales	f__Ruminococcaceae	g__Ruminococcaceae_UCG-014	s__uncultured_bacterium_g__Ruminococcaceae_UCG-014	OTU114	0	2	0	3	0	40	5	10	156	1	0	2	89	50	39	14
d__Bacteria	k__norank	p__Firmicutes	c__Clostridia	o__Clostridiales	f__Ruminococcaceae	g__Ruminococcaceae_UCG-010	s__uncultured_bacterium_g__Ruminococcaceae_UCG-010	OTU326	0	1	51	1	7	0	7	1	5	0	1	0	6	4	171	8
d__Bacteria	k__norank	p__Firmicutes	c__Clostridia	o__Clostridiales	f__Ruminococcaceae	g__Ruminococcaceae_UCG-014	s__uncultured_bacterium_g__Ruminococcaceae_UCG-014	OTU749	2	3	60	10	22	21	40	14	80	11	27	3	54	6	24	1
d__Bacteria	k__norank	p__Firmicutes	c__Clostridia	o__Clostridiales	f__Ruminococcaceae	g__[Eubacterium]_coprostanoligenes_group	s__unclassified_g__[Eubacterium]_coprostanoligenes_group	OTU233	0	1	116	0	231	12	0	0	60	26	42	11	64	60	68	7
d__Bacteria	k__norank	p__Firmicutes	c__Clostridia	o__Clostridiales	f__Ruminococcaceae	g__Ruminococcaceae_UCG-014	s__unidentified_rumen_bacterium_JW32	OTU36	1	7	78	3	169	1	42	10	6	9	28	7	7	22	164	48
d__Bacteria	k__norank	p__Firmicutes	c__Clostridia	o__Clostridiales	f__Ruminococcaceae	g__Ruminococcaceae_UCG-008	s__uncultured_bacterium_g__Ruminococcaceae_UCG-008	OTU39	0	0	0	0	0	64	0	189	0	3	0	1	0	0	0	0
d__Bacteria	k__norank	p__Firmicutes	c__Clostridia	o__Clostridiales	f__Family_XIII	g__Family_XIII_UCG-001	s__uncultured_bacterium_g__Family_XIII_UCG-001	OTU329	4	28	5	22	13	25	25	19	16	38	45	20	21	25	7	11
d__Bacteria	k__norank	p__Firmicutes	c__Clostridia	o__Clostridiales	f__Ruminococcaceae	g__Ruminiclostridium_5	s__uncultured_bacterium_g__Ruminiclostridium_5	OTU75	11	8	32	82	20	10	29	23	31	33	36	29	12	114	8	22
d__Bacteria	k__norank	p__Firmicutes	c__Clostridia	o__Clostridiales	f__Peptococcaceae	g__norank_f__Peptococcaceae	s__uncultured_organism_g__norank_f__Peptococcaceae	OTU343	0	0	0	0	0	5	0	0	240	300	0	13	0	14	0	0
d__Bacteria	k__norank	p__Firmicutes	c__Clostridia	o__Clostridiales	f__Ruminococcaceae	g__Anaerofilum	s__uncultured_bacterium_g__Anaerofilum	OTU660	0	28	5	2	45	6	14	74	45	3	4	17	66	3	5	9
d__Bacteria	k__norank	p__Firmicutes	c__Clostridia	o__Clostridiales	f__Lachnospiraceae	g__Marvinbryantia	s__uncultured_bacterium_g__Marvinbryantia	OTU536	15	0	7	22	7	19	19	10	22	5	11	18	30	55	14	5
d__Bacteria	k__norank	p__Firmicutes	c__Clostridia	o__Clostridiales	f__Ruminococcaceae	g__Anaerotruncus	s__unclassified_g__Anaerotruncus	OTU10	0	8	9	20	34	1	34	10	20	10	18	14	6	26	14	28
d__Bacteria	k__norank	p__Firmicutes	c__Clostridia	o__Clostridiales	f__Clostridiales_vadinBB60_group	g__norank_f__Clostridiales_vadinBB60_group	s__uncultured_bacterium_g__norank_f__Clostridiales_vadinBB60_group	OTU678	0	6	0	0	103	0	0	0	51	4	19	6	0	0	0	0
d__Bacteria	k__norank	p__Firmicutes	c__Clostridia	o__Clostridiales	f__Ruminococcaceae	g__Ruminiclostridium_5	s__unclassified_g__Ruminiclostridium_5	OTU84	5	6	28	8	17	51	16	19	9	55	40	12	18	12	10	10
d__Bacteria	k__norank	p__Firmicutes	c__Clostridia	o__Clostridiales	f__unclassified_o__Clostridiales	g__unclassified_o__Clostridiales	s__unclassified_o__Clostridiales	OTU137	80	23	3	77	7	39	27	39	1	22	2	35	18	13	7	11
d__Bacteria	k__norank	p__Tenericutes	c__Mollicutes	o__Mollicutes_RF9	f__norank_o__Mollicutes_RF9	g__norank_o__Mollicutes_RF9	s__uncultured_bacterium_g__norank_o__Mollicutes_RF9	OTU604	0	7	1	3	44	16	17	6	153	14	69	1	15	17	25	0
d__Bacteria	k__norank	p__Firmicutes	c__Erysipelotrichia	o__Erysipelotrichales	f__Erysipelotrichaceae	g__norank_f__Erysipelotrichaceae	s__uncultured_Erysipelotrichaceae_bacterium_g__norank	OTU772	0	0	0	0	0	0	24	18	0	38	1	75	0	67	0	0
d__Bacteria	k__norank	p__Tenericutes	c__Mollicutes	o__Anaeroplasmatales	f__Anaeroplasmataceae	g__Anaeroplasma	s__uncultured_bacterium_g__Anaeroplasma	OTU801	0	4	71	11	17	0	3	0	4	1	86	4	27	0	13	0
d__Bacteria	k__norank	p__Firmicutes	c__Clostridia	o__Clostridiales	f__Ruminococcaceae	g__Ruminococcaceae_UCG-014	s__unclassified_g__Ruminococcaceae_UCG-014	OTU220	0	0	0	0	0	0	0	0	0	0	0	0	0	0	1	240
d__Bacteria	k__norank	p__Firmicutes	c__Clostridia	o__Clostridiales	f__Ruminococcaceae	g__Ruminiclostridium_9	s__unclassified_g__Ruminiclostridium_9	OTU587	3	6	13	30	17	37	15	5	16	9	54	50	13	21	3	4
d__Bacteria	k__norank	p__Firmicutes	c__Clostridia	o__Clostridiales	f__Ruminococcaceae	g__norank_f__Ruminococcaceae	s__human_gut_metagenome_g__norank_f__Ruminococcaceae	OTU85	0	8	16	9	32	23	9	11	22	16	30	22	33	45	22	20
d__Bacteria	k__norank	p__Cyanobacteria	c__Cyanobacteria	o__Gastranaerophilales	f__norank_o__Gastranaerophilales	g__norank_o__Gastranaerophilales	s__uncultured_bacterium_g__norank_o__Gastranaerophilales	OTU502	2	13	0	0	10	10	0	3	127	128	17	2	87	1	13	0
d__Bacteria	k__norank	p__Firmicutes	c__Clostridia	o__Clostridiales	f__Clostridiales_vadinBB60_group	g__norank_f__Clostridiales_vadinBB60_group	s__uncultured_bacterium_g__norank_f__Clostridiales_vadinBB60_group	OTU17	0	0	56	17	37	0	11	0	33	0	9	0	0	5	30	19
d__Bacteria	k__norank	p__Firmicutes	c__Clostridia	o__Clostridiales	f__Lachnospiraceae	g__unclassified_f__Lachnospiraceae	s__unclassified_f__Lachnospiraceae	OTU513	7	7	15	32	27	21	13	29	22	21	16	19	5	106	11	5
d__Bacteria	k__norank	p__Firmicutes	c__Clostridia	o__Clostridiales	f__Ruminococcaceae	g__unclassified_f__Ruminococcaceae	s__unclassified_f__Ruminococcaceae	OTU166	2	25	12	7	7	5	10	13	12	4	41	75	19	13	8	7
d__Bacteria	k__norank	p__Tenericutes	c__Mollicutes	o__NB1-n	f__norank_o__NB1-n	g__norank_o__NB1-n	s__uncultured_organism_g__norank_o__NB1-n	OTU603	0	0	0	0	34	1	0	0	66	9	24	3	12	7	7	15
d__Bacteria	k__norank	p__Firmicutes	c__Clostridia	o__Clostridiales	f__Ruminococcaceae	g__Ruminococcaceae_UCG-013	s__uncultured_bacterium_g__Ruminococcaceae_UCG-013	OTU720	0	22	15	9	11	2	31	8	61	0	8	0	23	6	54	7
d__Bacteria	k__norank	p__Firmicutes	c__Clostridia	o__Clostridiales	f__Ruminococcaceae	g__Ruminococcaceae_UCG-014	s__unclassified_g__Ruminococcaceae_UCG-014	OTU347	0	10	6	11	13	7	10	19	61	14	3	2	26	21	21	21
d__Bacteria	k__norank	p__Firmicutes	c__Clostridia	o__Clostridiales	f__Ruminococcaceae	g__Ruminiclostridium	s__uncultured_bacterium_g__Ruminiclostridium	OTU576	0	10	0	1	1	0	0	9	15	21	0	77	14	0	0	0
d__Bacteria	k__norank	p__Cyanobacteria	c__Cyanobacteria	o__Gastranaerophilales	f__norank_o__Gastranaerophilales	g__norank_o__Gastranaerophilales	s__unclassified_g__norank_o__Gastranaerophilales	OTU563	0	6	0	0	0	0	1	5	38	7	2	20	23	33	0	0
d__Bacteria	k__norank	p__Firmicutes	c__Clostridia	o__Clostridiales	f__Lachnospiraceae	g__unclassified_f__Lachnospiraceae	s__unclassified_f__Lachnospiraceae	OTU731	1	6	59	11	14	19	51	8	21	22	9	8	39	33	9	15
d__Bacteria	k__norank	p__Firmicutes	c__Clostridia	o__Clostridiales	f__Lachnospiraceae	g__Roseburia	s__unclassified_g__Roseburia	OTU449	1	0	2	13	41	5	6	0	5	0	0	52	46	0	23	2
d__Bacteria	k__norank	p__Firmicutes	c__Clostridia	o__Clostridiales	f__Clostridiales_vadinBB60_group	g__norank_f__Clostridiales_vadinBB60_group	s__uncultured_bacterium_g__norank_f__Clostridiales_vadinBB60_group	OTU669	0	6	0	33	2	18	4	0	0	15	2	3	0	10	0	0
d__Bacteria	k__norank	p__Tenericutes	c__Mollicutes	o__Mollicutes_RF9	f__norank_o__Mollicutes_RF9	g__norank_o__Mollicutes_RF9	s__unclassified_g__norank_o__Mollicutes_RF9	OTU104	0	0	0	0	8	4	23	1	600	0	0	12	0	0	0	0
d__Bacteria	k__norank	p__Firmicutes	c__Clostridia	o__Clostridiales	f__Lachnospiraceae	g__Lachnospiraceae_UCG-010	s__uncultured_bacterium_g__Lachnospiraceae_UCG-010	OTU663	7	7	23	4	2	10	5	12	83	10	16	10	20	15	5	23
d__Bacteria	k__norank	p__Firmicutes	c__Clostridia	o__Clostridiales	f__Ruminococcaceae	g__unclassified_f__Ruminococcaceae	s__unclassified_f__Ruminococcaceae	OTU847	0	3	1	5	63	1	43	2	15	16	2	31	1	16	14	7
d__Bacteria	k__norank	p__Firmicutes	c__Clostridia	o__Clostridiales	f__Ruminococcaceae	g__Ruminococcaceae_UCG-013	s__uncultured_bacterium_g__Ruminococcaceae_UCG-013	OTU721	6	15	21	66	42	17	41	15	1	3	26	4	14	24	8	7
d__Bacteria	k__norank	p__Tenericutes	c__Mollicutes	o__Mollicutes_RF9	f__norank_o__Mollicutes_RF9	g__norank_o__Mollicutes_RF9	s__uncultured_bacterium_g__norank_o__Mollicutes_RF9	OTU627	0	31	0	0	25	7	0	1	15	11	4	3	34	25	41	2
d__Bacteria	k__norank	p__Firmicutes	c__Clostridia	o__Clostridiales	f__Ruminococcaceae	g__[Eubacterium]_coprostanoligenes_group	s__unclassified_g__[Eubacterium]_coprostanoligenes_group	OTU121	0	0	2	1	1	0	2	0	0	1	0	204	2	10	52	1
d__Bacteria	k__norank	p__Firmicutes	c__Clostridia	o__Clostridiales	f__Clostridiales_vadinBB60_group	g__norank_f__Clostridiales_vadinBB60_group	s__unclassified_g__norank_f__Clostridiales_vadinBB60_group	OTU180	22	0	67	4	4	1	12	1	23	6	53	5	20	0	10	7
d__Bacteria	k__norank	p__Firmicutes	c__Clostridia	o__Clostridiales	f__Christensenellaceae	g__Christensenellaceae_R-7_group	s__unclassified_g__Christensenellaceae_R-7_group	OTU54	0	0	0	50	8	29	0	1	41	18	0	10	0	178	0	0
d__Bacteria	k__norank	p__Firmicutes	c__Clostridia	o__Clostridiales	f__Ruminococcaceae	g__norank_f__Ruminococcaceae	s__unclassified_g__norank_f__Ruminococcaceae	OTU534	10	0	0	18	17	34	2	5	1	0	22	9	0	54	9	5
d__Bacteria	k__norank	p__Firmicutes	c__Clostridia	o__Clostridiales	f__Ruminococcaceae	g__unclassified_f__Ruminococcaceae	s__unclassified_f__Ruminococcaceae	OTU493	11	13	10	2	20	12	17	4	37	9	29	6	9	2	13	8
d__Bacteria	k__norank	p__Firmicutes	c__Clostridia	o__Clostridiales	f__Lachnospiraceae	g__norank_f__Lachnospiraceae	s__unclassified_g__norank_f__Lachnospiraceae	OTU560	70	6	1	38	13	10	7	7	8	21	0	16	60	10	8	6
d__Bacteria	k__norank	p__Firmicutes	c__Clostridia	o__Clostridiales	f__Lachnospiraceae	g__[Eubacterium]_ventriosum_group	s__uncultured_organism_g__[Eubacterium]_ventriosum_group	OTU464	1	21	9	1	2	2	32	3	22	8	7	2	17	2	55	4
d__Bacteria	k__norank	p__Tenericutes	c__Mollicutes	o__Mollicutes_RF9	f__norank_o__Mollicutes_RF9	g__norank_o__Mollicutes_RF9	s__unclassified_g__norank_o__Mollicutes_RF9	OTU234	0	1	0	0	255	13	11	0	166	0	2	12	38	4	8	0
d__Bacteria	k__norank	p__Firmicutes	c__Clostridia	o__Clostridiales	f__Lachnospiraceae	g__unclassified_f__Lachnospiraceae	s__unclassified_f__Lachnospiraceae	OTU64	17	5	98	11	14	70	6	11	4	13	3	5	30	66	13	5
d__Bacteria	k__norank	p__Tenericutes	c__Mollicutes	o__Mollicutes_RF9	f__norank_o__Mollicutes_RF9	g__norank_o__Mollicutes_RF9	s__uncultured_bacterium_g__norank_o__Mollicutes_RF9	OTU602	0	0	0	0	55	19	0	5	8	7	0	18	0	42	3	0
d__Bacteria	k__norank	p__Firmicutes	c__Clostridia	o__Clostridiales	f__Ruminococcaceae	g__Anaerotruncus	s__uncultured_bacterium_g__Anaerotruncus	OTU6	26	13	0	3	10	0	1	1	0	6	5	32	3	2	12	1
d__Bacteria	k__norank	p__Firmicutes	c__Bacilli	o__Lactobacillales	f__Lactobacillaceae	g__Lactobacillus	s__Lactobacillus_murinus_g__Lactobacillus	OTU843	0	0	0	0	0	0	0	0	0	0	1	0	0	2	0	0
d__Bacteria	k__norank	p__Firmicutes	c__Clostridia	o__Clostridiales	f__Christensenellaceae	g__Christensenellaceae_R-7_group	s__uncultured_prokaryote_g__Christensenellaceae_R-7_group	OTU67	0	14	0	2	11	11	49	184	2	14	0	11	6	40	64	0
d__Bacteria	k__norank	p__Firmicutes	c__Clostridia	o__Clostridiales	f__Clostridiales_vadinBB60_group	g__norank_f__Clostridiales_vadinBB60_group	s__uncultured_bacterium_g__norank_f__Clostridiales_vadinBB60_group	OTU748	0	10	0	0	2	119	0	4	1	0	9	3	16	0	48	0
d__Bacteria	k__norank	p__Firmicutes	c__Clostridia	o__Clostridiales	f__Lachnospiraceae	g__Coprococcus_1	s__unclassified_g__Coprococcus_1	OTU739	4	21	18	24	9	16	5	5	3	12	13	7	20	43	16	7
d__Bacteria	k__norank	p__Tenericutes	c__Mollicutes	o__Mollicutes_RF9	f__norank_o__Mollicutes_RF9	g__norank_o__Mollicutes_RF9	s__unclassified_g__norank_o__Mollicutes_RF9	OTU229	0	0	19	4	39	9	9	6	106	4	12	0	0	10	33	45
d__Bacteria	k__norank	p__Firmicutes	c__Clostridia	o__Clostridiales	f__Clostridiales_vadinBB60_group	g__norank_f__Clostridiales_vadinBB60_group	s__uncultured_bacterium_g__norank_f__Clostridiales_vadinBB60_group	OTU23	0	15	7	0	14	17	0	1	0	168	0	1	25	6	0	2
d__Bacteria	k__norank	p__Firmicutes	c__Clostridia	o__Clostridiales	f__Clostridiales_vadinBB60_group	g__norank_f__Clostridiales_vadinBB60_group	s__uncultured_bacterium_g__norank_f__Clostridiales_vadinBB60_group	OTU131	0	0	0	0	0	14	0	0	0	0	0	64	0	57	0	0
d__Bacteria	k__norank	p__Firmicutes	c__Clostridia	o__Clostridiales	f__Ruminococcaceae	g__Ruminococcaceae_UCG-014	s__unclassified_g__Ruminococcaceae_UCG-014	OTU837	1	13	0	0	138	27	8	5	0	3	0	7	66	50	0	32
d__Bacteria	k__norank	p__Firmicutes	c__Clostridia	o__Clostridiales	f__unclassified_o__Clostridiales	g__unclassified_o__Clostridiales	s__unclassified_o__Clostridiales	OTU91	0	7	44	6	16	29	19	1	45	18	37	2	10	13	22	6
d__Bacteria	k__norank	p__Firmicutes	c__Clostridia	o__Clostridiales	f__Lachnospiraceae	g__Roseburia	s__unclassified_g__Roseburia	OTU43	51	1	2	9	10	29	1	3	8	0	11	0	5	2	5	4
d__Bacteria	k__norank	p__Firmicutes	c__Clostridia	o__Clostridiales	f__Lachnospiraceae	g__unclassified_f__Lachnospiraceae	s__unclassified_f__Lachnospiraceae	OTU11	62	12	1	75	5	19	10	32	2	15	2	53	18	4	6	8
d__Bacteria	k__norank	p__Proteobacteria	c__Betaproteobacteria	o__Burkholderiales	f__Oxalobacteraceae	g__Oxalobacter	s__unclassified_g__Oxalobacter	OTU557	0	5	0	16	0	37	0	42	0	19	0	14	0	34	0	21
d__Bacteria	k__norank	p__Firmicutes	c__Clostridia	o__Clostridiales	f__Ruminococcaceae	g__Faecalibacterium	s__unclassified_g__Faecalibacterium	OTU219	154	6	0	22	0	40	7	29	0	6	1	81	7	3	2	3
d__Bacteria	k__norank	p__Firmicutes	c__Clostridia	o__Clostridiales	f__Ruminococcaceae	g__Ruminiclostridium_5	s__uncultured_bacterium_g__Ruminiclostridium_5	OTU59	1	3	4	69	24	10	3	7	21	35	4	13	27	44	1	25
d__Bacteria	k__norank	p__Firmicutes	c__Clostridia	o__Clostridiales	f__Lachnospiraceae	g__Lachnospiraceae_UCG-010	s__uncultured_bacterium_g__Lachnospiraceae_UCG-010	OTU755	0	14	6	9	6	4	22	9	4	5	17	40	18	17	28	0
d__Bacteria	k__norank	p__Bacteroidetes	c__Bacteroidia	o__Bacteroidales	f__Rikenellaceae	g__Alistipes	s__uncultured_bacterium_g__Alistipes	OTU765	0	0	0	0	0	0	0	0	0	0	0	0	0	0	0	0
d__Bacteria	k__norank	p__Firmicutes	c__Erysipelotrichia	o__Erysipelotrichales	f__Erysipelotrichaceae	g__[Clostridium]_innocuum_group	s__uncultured_bacterium_g__[Clostridium]_innocuum_group	OTU794	5	0	11	0	0	0	0	6	0	0	0	33	0	0	0	0
d__Bacteria	k__norank	p__Firmicutes	c__Clostridia	o__Clostridiales	f__unclassified_o__Clostridiales	g__unclassified_o__Clostridiales	s__unclassified_o__Clostridiales	OTU673	0	0	0	1	99	3	0	2	18	4	7	0	8	2	12	2
d__Bacteria	k__norank	p__Firmicutes	c__Clostridia	o__Clostridiales	f__Clostridiales_vadinBB60_group	g__norank_f__Clostridiales_vadinBB60_group	s__gut_metagenome_g__norank_f__Clostridiales_vadinBB60_group	OTU548	35	0	68	2	33	0	23	0	8	4	33	3	16	1	2	8
d__Bacteria	k__norank	p__Tenericutes	c__Mollicutes	o__Mollicutes_RF9	f__norank_o__Mollicutes_RF9	g__norank_o__Mollicutes_RF9	s__uncultured_bacterium_g__norank_o__Mollicutes_RF9	OTU544	0	6	0	0	57	12	3	4	11	6	10	7	1	22	0	0
d__Bacteria	k__norank	p__Cyanobacteria	c__Cyanobacteria	o__Gastranaerophilales	f__norank_o__Gastranaerophilales	g__norank_o__Gastranaerophilales	s__unclassified_g__norank_o__Gastranaerophilales	OTU155	0	7	0	0	44	0	1	2	40	51	50	9	45	0	29	0
d__Bacteria	k__norank	p__Firmicutes	c__Clostridia	o__Clostridiales	f__Clostridiales_vadinBB60_group	g__norank_f__Clostridiales_vadinBB60_group	s__uncultured_bacterium_g__norank_f__Clostridiales_vadinBB60_group	OTU481	0	2	0	0	7	5	0	3	38	0	33	3	0	2	39	0
d__Bacteria	k__norank	p__Firmicutes	c__Clostridia	o__Clostridiales	f__Lachnospiraceae	g__unclassified_f__Lachnospiraceae	s__unclassified_f__Lachnospiraceae	OTU467	0	1	10	15	3	38	2	6	10	0	6	5	19	50	6	4
d__Bacteria	k__norank	p__Firmicutes	c__Clostridia	o__Clostridiales	f__Ruminococcaceae	g__norank_f__Ruminococcaceae	s__unclassified_g__norank_f__Ruminococcaceae	OTU622	25	1	0	5	0	0	2	0	0	0	1	0	2	0	0	0
d__Bacteria	k__norank	p__Firmicutes	c__Clostridia	o__Clostridiales	f__Lachnospiraceae	g__unclassified_f__Lachnospiraceae	s__unclassified_f__Lachnospiraceae	OTU201	32	11	3	30	2	17	35	24	0	17	5	9	11	12	4	15
d__Bacteria	k__norank	p__Firmicutes	c__Clostridia	o__Clostridiales	f__Lachnospiraceae	g__norank_f__Lachnospiraceae	s__uncultured_organism_g__norank_f__Lachnospiraceae	OTU654	0	4	2	3	1	8	3	8	32	2	0	0	0	2	0	3
d__Bacteria	k__norank	p__Firmicutes	c__Clostridia	o__Clostridiales	f__Ruminococcaceae	g__Ruminococcaceae_UCG-014	s__unclassified_g__Ruminococcaceae_UCG-014	OTU575	0	0	0	0	2	0	0	0	8	1	0	0	0	0	52	0
d__Bacteria	k__norank	p__Tenericutes	c__Mollicutes	o__Mollicutes_RF9	f__norank_o__Mollicutes_RF9	g__norank_o__Mollicutes_RF9	s__unclassified_g__norank_o__Mollicutes_RF9	OTU600	1	0	0	5	38	19	8	2	83	6	0	0	2	12	29	13
d__Bacteria	k__norank	p__Firmicutes	c__Clostridia	o__Clostridiales	f__Ruminococcaceae	g__unclassified_f__Ruminococcaceae	s__unclassified_f__Ruminococcaceae	OTU728	18	29	3	9	1	17	40	12	2	28	4	30	13	15	3	9
d__Bacteria	k__norank	p__Firmicutes	c__Clostridia	o__Clostridiales	f__Ruminococcaceae	g__Anaerotruncus	s__unclassified_g__Anaerotruncus	OTU159	1	5	0	0	23	4	7	19	0	0	1	68	0	34	0	0
d__Bacteria	k__norank	p__Tenericutes	c__Mollicutes	o__Mollicutes_RF9	f__norank_o__Mollicutes_RF9	g__norank_o__Mollicutes_RF9	s__uncultured_bacterium_g__norank_o__Mollicutes_RF9	OTU608	1	6	0	1	0	14	0	0	49	5	5	5	14	20	52	0
d__Bacteria	k__norank	p__Firmicutes	c__Clostridia	o__Clostridiales	f__Ruminococcaceae	g__Ruminococcaceae_UCG-010	s__uncultured_bacterium_g__Ruminococcaceae_UCG-010	OTU674	0	22	2	5	8	3	12	3	23	13	21	2	0	17	51	25
d__Bacteria	k__norank	p__Firmicutes	c__Clostridia	o__Clostridiales	f__Lachnospiraceae	g__Lachnospiraceae_FCS020_group	s__uncultured_bacterium_g__Lachnospiraceae_FCS020_group	OTU802	2	8	4	18	26	11	18	4	19	12	5	7	24	3	6	3
d__Bacteria	k__norank	p__Firmicutes	c__Clostridia	o__Clostridiales	f__Ruminococcaceae	g__Caproiciproducens	s__uncultured_bacterium_g__Caproiciproducens	OTU68	0	6	19	22	13	4	12	11	5	25	12	9	12	21	2	37
d__Bacteria	k__norank	p__Firmicutes	c__Clostridia	o__Clostridiales	f__Peptococcaceae	g__norank_f__Peptococcaceae	s__unclassified_g__norank_f__Peptococcaceae	OTU586	0	2	5	8	8	6	5	5	107	23	13	3	10	15	5	3
d__Bacteria	k__norank	p__Firmicutes	c__Clostridia	o__Clostridiales	f__Ruminococcaceae	g__Anaerotruncus	s__uncultured_bacterium_g__Anaerotruncus	OTU175	0	5	10	14	9	5	15	8	16	14	5	6	17	3	17	22
d__Bacteria	k__norank	p__Firmicutes	c__Clostridia	o__Clostridiales	f__Lachnospiraceae	g__unclassified_f__Lachnospiraceae	s__unclassified_f__Lachnospiraceae	OTU854	0	1	0	45	0	0	16	0	8	0	1	0	0	0	0	0
d__Bacteria	k__norank	p__Firmicutes	c__Clostridia	o__Clostridiales	f__Christensenellaceae	g__Christensenellaceae_R-7_group	s__uncultured_bacterium_g__Christensenellaceae_R-7_group	OTU164	0	9	5	17	11	26	4	4	46	17	12	20	7	51	2	6
d__Bacteria	k__norank	p__Firmicutes	c__Clostridia	o__Clostridiales	f__Ruminococcaceae	g__Ruminococcus_2	s__uncultured_bacterium_g__Ruminococcus_2	OTU447	0	0	0	0	51	6	0	5	0	0	0	44	0	10	0	8
d__Bacteria	k__norank	p__Actinobacteria	c__Actinobacteria	o__Coriobacteriales	f__Coriobacteriaceae	g__unclassified_f__Coriobacteriaceae	s__unclassified_f__Coriobacteriaceae	OTU490	17	8	55	11	1	19	2	8	14	9	18	3	6	8	48	10
d__Bacteria	k__norank	p__Proteobacteria	c__Alphaproteobacteria	o__Rhizobiales	f__Brucellaceae	g__Brucella	s__Brucella_melitensis_g__Brucella	OTU812	0	0	0	0	0	0	0	0	2	0	0	0	0	0	0	0
d__Bacteria	k__norank	p__Firmicutes	c__Clostridia	o__Clostridiales	f__Ruminococcaceae	g__Ruminiclostridium_1	s__uncultured_bacterium_g__Ruminiclostridium_1	OTU485	0	3	2	18	10	11	1	1	14	0	37	9	4	11	3	6
d__Bacteria	k__norank	p__Tenericutes	c__Mollicutes	o__Mollicutes_RF9	f__norank_o__Mollicutes_RF9	g__norank_o__Mollicutes_RF9	s__unclassified_g__norank_o__Mollicutes_RF9	OTU611	0	1	0	2	66	0	1	1	33	9	18	0	10	1	61	0
d__Bacteria	k__norank	p__Firmicutes	c__Clostridia	o__Clostridiales	f__Ruminococcaceae	g__Ruminococcaceae_UCG-014	s__unclassified_g__Ruminococcaceae_UCG-014	OTU100	0	10	0	0	1	78	0	1	42	17	0	0	6	21	0	0
d__Bacteria	k__norank	p__Firmicutes	c__Clostridia	o__Clostridiales	f__Ruminococcaceae	g__norank_f__Ruminococcaceae	s__unclassified_g__norank_f__Ruminococcaceae	OTU98	0	0	0	0	0	11	0	6	117	1	1	8	0	16	0	0
d__Bacteria	k__norank	p__Firmicutes	c__Bacilli	o__Lactobacillales	f__Enterococcaceae	g__Enterococcus	s__Enterococcus_faecalis_g__Enterococcus	OTU763	1	48	0	1	2	53	0	25	0	70	2	8	0	14	0	10
d__Bacteria	k__norank	p__Firmicutes	c__Bacilli	o__Lactobacillales	f__Lactobacillaceae	g__Lactobacillus	s__Lactobacillus_coleohominis	OTU628	0	1	1	1	5	0	1	0	12	0	0	0	0	2	10	4
d__Bacteria	k__norank	p__Firmicutes	c__Erysipelotrichia	o__Erysipelotrichales	f__Erysipelotrichaceae	g__unclassified_f__Erysipelotrichaceae	s__unclassified_f__Erysipelotrichaceae	OTU839	0	7	46	7	5	3	1	0	82	56	33	0	11	0	13	27
d__Bacteria	k__norank	p__Firmicutes	c__Clostridia	o__Clostridiales	f__Christensenellaceae	g__Christensenellaceae_R-7_group	s__bacterium_YE57	OTU754	1	1	1	15	4	9	12	8	7	22	11	9	15	20	3	13
d__Bacteria	k__norank	p__Firmicutes	c__Clostridia	o__Clostridiales	f__Ruminococcaceae	g__Ruminiclostridium_9	s__unclassified_g__Ruminiclostridium_9	OTU500	0	2	0	0	6	0	0	0	3	7	1	12	0	0	0	0
d__Bacteria	k__norank	p__Firmicutes	c__Clostridia	o__Clostridiales	f__Ruminococcaceae	g__Faecalibacterium	s__unclassified_g__Faecalibacterium	OTU846	21	29	0	14	3	17	22	9	3	9	11	10	10	5	4	6
d__Bacteria	k__norank	p__Tenericutes	c__Mollicutes	o__Mollicutes_RF9	f__norank_o__Mollicutes_RF9	g__norank_o__Mollicutes_RF9	s__unclassified_g__norank_o__Mollicutes_RF9	OTU610	0	1	0	0	0	12	0	2	1	165	0	11	0	0	0	0
d__Bacteria	k__norank	p__Firmicutes	c__Clostridia	o__Clostridiales	f__Ruminococcaceae	g__norank_f__Ruminococcaceae	s__unclassified_g__norank_f__Ruminococcaceae	OTU132	60	3	3	21	0	13	4	17	0	5	2	119	1	11	4	0
d__Bacteria	k__norank	p__Firmicutes	c__Clostridia	o__Clostridiales	f__Ruminococcaceae	g__Ruminococcus_1	s__uncultured_bacterium_g__Ruminococcus_1	OTU639	0	0	0	0	0	11	0	7	0	3	0	28	65	12	0	3
d__Bacteria	k__norank	p__Firmicutes	c__Clostridia	o__Clostridiales	f__Peptococcaceae	g__unclassified_f__Peptococcaceae	s__unclassified_f__Peptococcaceae	OTU483	0	4	34	3	12	2	12	8	23	20	3	3	22	6	13	6
d__Bacteria	k__norank	p__Tenericutes	c__Mollicutes	o__Mollicutes_RF9	f__norank_o__Mollicutes_RF9	g__norank_o__Mollicutes_RF9	s__uncultured_bacterium_g__norank_o__Mollicutes_RF9	OTU631	0	7	0	0	80	25	13	2	15	1	16	0	15	2	0	0
d__Bacteria	k__norank	p__Firmicutes	c__Clostridia	o__Clostridiales	f__Ruminococcaceae	g__Caproiciproducens	s__unclassified_g__Caproiciproducens	OTU824	0	1	1	0	0	1	0	0	81	0	27	0	0	2	4	0
d__Bacteria	k__norank	p__Firmicutes	c__Clostridia	o__Clostridiales	f__Clostridiales_vadinBB60_group	g__norank_f__Clostridiales_vadinBB60_group	s__uncultured_bacterium_g__norank_f__Clostridiales_vadinBB60_group	OTU757	0	16	0	1	0	3	0	0	0	47	0	3	0	1	0	0
d__Bacteria	k__norank	p__Tenericutes	c__Mollicutes	o__Mollicutes_RF9	f__norank_o__Mollicutes_RF9	g__norank_o__Mollicutes_RF9	s__uncultured_bacterium_g__norank_o__Mollicutes_RF9	OTU792	1	5	8	7	15	4	1	2	11	17	8	0	8	16	7	6
d__Bacteria	k__norank	p__Firmicutes	c__Clostridia	o__Clostridiales	f__Lachnospiraceae	g__Coprococcus_1	s__uncultured_bacterium_g__Coprococcus_1	OTU629	0	0	0	4	63	4	3	0	12	0	0	6	0	9	0	1
d__Bacteria	k__norank	p__Firmicutes	c__Clostridia	o__Clostridiales	f__Peptococcaceae	g__Peptococcus	s__uncultured_organism_g__Peptococcus	OTU665	0	0	11	1	14	4	19	2	20	5	4	2	28	0	15	5
d__Bacteria	k__norank	p__Firmicutes	c__Clostridia	o__Clostridiales	f__Ruminococcaceae	g__Ruminococcaceae_UCG-014	s__unclassified_g__Ruminococcaceae_UCG-014	OTU532	0	0	0	0	0	33	0	0	0	3	0	0	0	240	0	0
d__Bacteria	k__norank	p__Firmicutes	c__Clostridia	o__Clostridiales	f__Ruminococcaceae	g__norank_f__Ruminococcaceae	s__unclassified_g__norank_f__Ruminococcaceae	OTU671	1	1	15	1	157	2	6	0	9	7	10	1	11	1	7	2
d__Bacteria	k__norank	p__Firmicutes	c__Clostridia	o__Clostridiales	f__Ruminococcaceae	g__Ruminococcus_1	s__uncultured_organism_g__Ruminococcus_1	OTU56	1	2	4	5	43	4	8	0	8	1	4	2	13	10	11	2
d__Bacteria	k__norank	p__Firmicutes	c__Clostridia	o__Clostridiales	f__Clostridiales_vadinBB60_group	g__norank_f__Clostridiales_vadinBB60_group	s__uncultured_bacterium_g__norank_f__Clostridiales_vadinBB60_group	OTU714	5	4	27	2	18	4	2	0	25	9	42	3	11	2	4	5
d__Bacteria	k__norank	p__Firmicutes	c__Clostridia	o__Clostridiales	f__Lachnospiraceae	g__unclassified_f__Lachnospiraceae	s__unclassified_f__Lachnospiraceae	OTU726	2	1	2	11	13	10	10	1	7	0	9	1	15	9	10	23
d__Bacteria	k__norank	p__Firmicutes	c__Clostridia	o__Clostridiales	f__Ruminococcaceae	g__norank_f__Ruminococcaceae	s__Ruminococcaceae_bacterium_GD7	OTU72	0	1	0	0	0	5	0	19	42	1	0	2	8	16	3	1
d__Bacteria	k__norank	p__Firmicutes	c__Erysipelotrichia	o__Erysipelotrichales	f__Erysipelotrichaceae	g__Holdemania	s__unclassified_g__Holdemania	OTU702	3	0	15	6	1	6	7	2	76	3	16	5	4	11	2	9
d__Bacteria	k__norank	p__Firmicutes	c__Clostridia	o__Clostridiales	f__Ruminococcaceae	g__[Eubacterium]_coprostanoligenes_group	s__unclassified_g__[Eubacterium]_coprostanoligenes_group	OTU747	0	4	0	0	158	1	3	1	4	2	11	7	1	11	1	0
d__Bacteria	k__norank	p__Firmicutes	c__Clostridia	o__Clostridiales	f__Family_XIII	g__Family_XIII_AD3011_group	s__uncultured_bacterium_g__Family_XIII_AD3011_group	OTU579	4	7	27	17	5	7	5	10	3	14	6	5	3	17	18	13
d__Bacteria	k__norank	p__Tenericutes	c__Mollicutes	o__Mollicutes_RF9	f__norank_o__Mollicutes_RF9	g__norank_o__Mollicutes_RF9	s__uncultured_bacterium_g__norank_o__Mollicutes_RF9	OTU756	14	6	1	2	0	0	18	0	226	0	0	3	2	6	2	9
d__Bacteria	k__norank	p__Actinobacteria	c__Actinobacteria	o__Coriobacteriales	f__Coriobacteriaceae	g__unclassified_f__Coriobacteriaceae	s__unclassified_f__Coriobacteriaceae	OTU4	0	5	39	7	22	20	1	17	27	1	9	13	2	36	9	2
d__Bacteria	k__norank	p__Firmicutes	c__Clostridia	o__Clostridiales	f__Ruminococcaceae	g__Candidatus_Soleaferrea	s__uncultured_organism_g__Candidatus_Soleaferrea	OTU492	1	4	8	0	4	1	3	19	8	16	10	24	4	8	2	1
d__Bacteria	k__norank	p__Firmicutes	c__Clostridia	o__Clostridiales	f__Ruminococcaceae	g__[Eubacterium]_coprostanoligenes_group	s__unclassified_g__[Eubacterium]_coprostanoligenes_group	OTU656	0	2	15	8	8	3	9	4	18	4	2	0	16	15	8	3
d__Bacteria	k__norank	p__Firmicutes	c__Erysipelotrichia	o__Erysipelotrichales	f__Erysipelotrichaceae	g__Erysipelatoclostridium	s__unclassified_g__Erysipelatoclostridium	OTU506	0	11	1	0	2	2	2	1	130	0	0	0	6	0	0	0
d__Bacteria	k__norank	p__Firmicutes	c__Clostridia	o__Clostridiales	f__Ruminococcaceae	g__Anaerotruncus	s__uncultured_bacterium_g__Anaerotruncus	OTU42	2	41	11	1	7	3	10	1	8	7	9	9	2	0	5	2
d__Bacteria	k__norank	p__Firmicutes	c__Clostridia	o__Clostridiales	f__Lachnospiraceae	g__unclassified_f__Lachnospiraceae	s__unclassified_f__Lachnospiraceae	OTU509	1	15	1	6	1	28	1	4	1	3	0	15	3	4	2	0
d__Bacteria	k__norank	p__Firmicutes	c__Clostridia	o__Clostridiales	f__Lachnospiraceae	g__Tyzzerella	s__uncultured_bacterium_g__Tyzzerella	OTU777	0	6	0	9	11	7	7	2	9	5	16	1	8	12	4	5
d__Bacteria	k__norank	p__Firmicutes	c__Clostridia	o__Clostridiales	f__Clostridiales_vadinBB60_group	g__norank_f__Clostridiales_vadinBB60_group	s__gut_metagenome_g__norank_f__Clostridiales_vadinBB60_group	OTU19	2	0	13	0	0	0	0	0	21	0	19	0	9	0	3	3
d__Bacteria	k__norank	p__Firmicutes	c__Clostridia	o__Clostridiales	f__Ruminococcaceae	g__Ruminococcus_2	s__unclassified_g__Ruminococcus_2	OTU549	0	15	0	0	1	0	0	0	1	0	0	16	3	46	0	0
d__Bacteria	k__norank	p__Firmicutes	c__Clostridia	o__Clostridiales	f__Ruminococcaceae	g__Anaerofilum	s__uncultured_bacterium_g__Anaerofilum	OTU677	0	3	2	0	10	5	6	12	1	14	3	20	18	10	1	0
d__Bacteria	k__norank	p__Firmicutes	c__Clostridia	o__Clostridiales	f__Ruminococcaceae	g__Ruminococcaceae_UCG-014	s__unclassified_g__Ruminococcaceae_UCG-014	OTU487	0	2	3	3	5	21	5	8	2	4	7	5	11	4	11	2
d__Bacteria	k__norank	p__Firmicutes	c__Clostridia	o__Clostridiales	f__Ruminococcaceae	g__Ruminococcaceae_UCG-013	s__unclassified_g__Ruminococcaceae_UCG-013	OTU145	0	6	6	4	3	4	1	3	49	8	46	21	4	6	2	6
d__Bacteria	k__norank	p__Bacteroidetes	c__Bacteroidia	o__Bacteroidales	f__Rikenellaceae	g__Alistipes	s__unclassified_g__Alistipes	OTU667	3	15	9	2	4	3	19	6	0	3	2	10	2	2	12	0
d__Bacteria	k__norank	p__Firmicutes	c__Clostridia	o__Clostridiales	f__Lachnospiraceae	g__unclassified_f__Lachnospiraceae	s__unclassified_f__Lachnospiraceae	OTU771	0	9	1	14	1	3	2	7	3	1	1	3	1	4	4	3
d__Bacteria	k__norank	p__Firmicutes	c__Clostridia	o__Clostridiales	f__Ruminococcaceae	g__Ruminococcaceae_UCG-009	s__uncultured_bacterium_g__Ruminococcaceae_UCG-009	OTU750	0	2	2	6	28	0	2	2	8	1	21	8	23	0	26	5
d__Bacteria	k__norank	p__Tenericutes	c__Mollicutes	o__Mollicutes_RF9	f__norank_o__Mollicutes_RF9	g__norank_o__Mollicutes_RF9	s__uncultured_bacterium_g__norank_o__Mollicutes_RF9	OTU543	0	3	0	5	11	4	6	0	100	5	17	2	6	7	0	0
d__Bacteria	k__norank	p__Firmicutes	c__Clostridia	o__Clostridiales	f__unclassified_o__Clostridiales	g__unclassified_o__Clostridiales	s__unclassified_o__Clostridiales	OTU535	5	10	0	5	2	14	4	11	2	2	0	1	2	3	8	11
d__Bacteria	k__norank	p__Tenericutes	c__Mollicutes	o__Mollicutes_RF9	f__norank_o__Mollicutes_RF9	g__norank_o__Mollicutes_RF9	s__uncultured_bacterium_g__norank_o__Mollicutes_RF9	OTU153	0	0	0	0	61	1	0	1	14	19	10	1	18	6	6	0
d__Bacteria	k__norank	p__Firmicutes	c__Clostridia	o__Clostridiales	f__Clostridiales_vadinBB60_group	g__norank_f__Clostridiales_vadinBB60_group	s__uncultured_bacterium_g__norank_f__Clostridiales_vadinBB60_group	OTU409	1	1	26	6	14	0	1	0	4	3	6	0	4	0	3	13
d__Bacteria	k__norank	p__Firmicutes	c__Clostridia	o__Clostridiales	f__Ruminococcaceae	g__Oscillibacter	s__unclassified_g__Oscillibacter	OTU609	0	6	0	13	5	5	4	4	3	2	1	31	2	20	0	0
d__Bacteria	k__norank	p__Firmicutes	c__Clostridia	o__Clostridiales	f__Ruminococcaceae	g__Butyricicoccus	s__unclassified_g__Butyricicoccus	OTU411	1	1	2	4	0	4	4	1	2	0	2	6	0	0	4	0
d__Bacteria	k__norank	p__Firmicutes	c__Clostridia	o__Clostridiales	f__unclassified_o__Clostridiales	g__unclassified_o__Clostridiales	s__unclassified_o__Clostridiales	OTU34	0	0	30	4	24	2	2	0	26	8	0	1	2	3	2	2
d__Bacteria	k__norank	p__Firmicutes	c__Clostridia	o__Clostridiales	f__Clostridiales_vadinBB60_group	g__norank_f__Clostridiales_vadinBB60_group	s__uncultured_rumen_bacterium_g__norank_f__Clostridiales_vadinBB60_group	OTU517	0	1	0	0	41	0	0	0	129	0	27	2	0	2	4	0
d__Bacteria	k__norank	p__Firmicutes	c__Clostridia	o__Clostridiales	f__Ruminococcaceae	g__Ruminococcaceae_UCG-014	s__uncultured_bacterium_g__Ruminococcaceae_UCG-014	OTU850	1	3	56	0	37	0	0	0	3	0	0	0	0	0	0	11
d__Bacteria	k__norank	p__Firmicutes	c__Clostridia	o__Clostridiales	f__Ruminococcaceae	g__Ruminiclostridium_5	s__uncultured_organism_g__Ruminiclostridium_5	OTU541	6	14	6	4	7	4	5	1	3	1	3	2	1	4	4	1
d__Bacteria	k__norank	p__Firmicutes	c__Clostridia	o__Clostridiales	f__Lachnospiraceae	g__Tyzzerella_3	s__uncultured_bacterium_g__Tyzzerella_3	OTU635	3	12	14	25	11	0	16	8	4	4	0	6	20	5	2	1
d__Bacteria	k__norank	p__Firmicutes	c__Clostridia	o__Clostridiales	f__Eubacteriaceae	g__Anaerofustis	s__Anaerofustis_sp._Marseille-P2441	OTU136	6	49	11	6	8	9	3	14	6	1	5	10	11	4	18	4
d__Bacteria	k__norank	p__Firmicutes	c__Clostridia	o__Clostridiales	f__Ruminococcaceae	g__Ruminococcaceae_UCG-013	s__unclassified_g__Ruminococcaceae_UCG-013	OTU76	0	33	25	6	16	5	25	4	3	0	4	0	6	0	5	5
d__Bacteria	k__norank	p__Firmicutes	c__Clostridia	o__Clostridiales	f__Ruminococcaceae	g__Anaerotruncus	s__unclassified_g__Anaerotruncus	OTU542	0	0	28	5	6	0	9	4	38	6	2	3	6	3	7	3
d__Bacteria	k__norank	p__Firmicutes	c__Clostridia	o__Clostridiales	f__Ruminococcaceae	g__unclassified_f__Ruminococcaceae	s__unclassified_f__Ruminococcaceae	OTU831	8	6	7	4	3	2	5	3	0	4	4	5	10	6	1	7
d__Bacteria	k__norank	p__Firmicutes	c__Clostridia	o__Clostridiales	f__Ruminococcaceae	g__Ruminococcaceae_NK4A214_group	s__unclassified_g__Ruminococcaceae_NK4A214_group	OTU168	0	0	3	2	29	2	1	0	8	3	3	2	35	2	5	3
d__Bacteria	k__norank	p__Firmicutes	c__Clostridia	o__Clostridiales	f__Ruminococcaceae	g__Ruminococcaceae_UCG-009	s__unclassified_g__Ruminococcaceae_UCG-009	OTU71	0	2	0	8	11	6	10	9	17	6	14	5	11	3	12	10
d__Bacteria	k__norank	p__Firmicutes	c__Clostridia	o__Clostridiales	f__Ruminococcaceae	g__Ruminococcaceae_UCG-013	s__uncultured_organism_g__Ruminococcaceae_UCG-013	OTU204	0	2	4	0	4	0	12	3	0	0	0	5	2	8	0	0
d__Bacteria	k__norank	p__Actinobacteria	c__Actinobacteria	o__Coriobacteriales	f__Coriobacteriaceae	g__Enterorhabdus	s__uncultured_bacterium_g__Enterorhabdus	OTU221	2	5	22	12	1	4	3	4	11	2	7	1	4	8	17	15
d__Bacteria	k__norank	p__Tenericutes	c__Mollicutes	o__Mollicutes_RF9	f__norank_o__Mollicutes_RF9	g__norank_o__Mollicutes_RF9	s__unclassified_g__norank_o__Mollicutes_RF9	OTU788	0	2	0	0	25	15	0	2	32	0	4	1	2	18	23	0
d__Bacteria	k__norank	p__Firmicutes	c__Clostridia	o__Clostridiales	f__Ruminococcaceae	g__Ruminococcaceae_UCG-010	s__uncultured_organism_g__Ruminococcaceae_UCG-010	OTU20	0	0	23	1	20	11	10	0	16	3	20	5	3	10	7	7
d__Bacteria	k__norank	p__Firmicutes	c__Clostridia	o__Clostridiales	f__Ruminococcaceae	g__Anaerotruncus	s__uncultured_bacterium_g__Anaerotruncus	OTU582	39	5	17	5	0	7	0	0	0	0	1	0	1	0	0	5
d__Bacteria	k__norank	p__Firmicutes	c__Clostridia	o__Clostridiales	f__Family_XIII	g__Family_XIII_AD3011_group	s__uncultured_bacterium_g__Family_XIII_AD3011_group	OTU634	5	2	20	13	4	10	5	8	3	7	5	7	0	6	5	12
d__Bacteria	k__norank	p__Firmicutes	c__Clostridia	o__Clostridiales	f__Ruminococcaceae	g__Anaerofilum	s__uncultured_bacterium_g__Anaerofilum	OTU832	39	0	0	0	0	7	0	2	0	0	0	2	0	0	0	0
d__Bacteria	k__norank	p__Firmicutes	c__Clostridia	o__Clostridiales	f__Clostridiales_vadinBB60_group	g__norank_f__Clostridiales_vadinBB60_group	s__uncultured_bacterium_g__norank_f__Clostridiales_vadinBB60_group	OTU38	0	0	250	0	0	1	0	0	0	0	0	0	0	0	0	0
d__Bacteria	k__norank	p__Firmicutes	c__Clostridia	o__Clostridiales	f__unclassified_o__Clostridiales	g__unclassified_o__Clostridiales	s__unclassified_o__Clostridiales	OTU672	9	0	4	3	3	0	5	0	0	1	2	1	18	6	14	20
d__Bacteria	k__norank	p__Firmicutes	c__Clostridia	o__Clostridiales	f__Ruminococcaceae	g__unclassified_f__Ruminococcaceae	s__unclassified_f__Ruminococcaceae	OTU661	0	0	15	2	10	0	7	1	16	8	7	7	8	5	18	5
d__Bacteria	k__norank	p__Firmicutes	c__Clostridia	o__Clostridiales	f__Ruminococcaceae	g__unclassified_f__Ruminococcaceae	s__unclassified_f__Ruminococcaceae	OTU169	0	0	1	7	12	4	3	1	11	1	7	4	20	13	5	4
d__Bacteria	k__norank	p__Tenericutes	c__Mollicutes	o__Mollicutes_RF9	f__norank_o__Mollicutes_RF9	g__norank_o__Mollicutes_RF9	s__uncultured_bacterium_g__norank_o__Mollicutes_RF9	OTU820	0	0	0	0	0	0	0	0	0	0	0	3	1	8	1	1
d__Bacteria	k__norank	p__Firmicutes	c__Clostridia	o__Clostridiales	f__Eubacteriaceae	g__Eubacterium	s__Eubacterium_limosum	OTU337	0	1	5	0	89	0	0	0	9	0	10	0	0	0	10	0
d__Bacteria	k__norank	p__Tenericutes	c__Mollicutes	o__Mollicutes_RF9	f__norank_o__Mollicutes_RF9	g__norank_o__Mollicutes_RF9	s__uncultured_bacterium_g__norank_o__Mollicutes_RF9	OTU584	1	1	0	0	3	0	4	2	29	1	0	0	28	1	2	1
d__Bacteria	k__norank	p__Firmicutes	c__Clostridia	o__Clostridiales	f__Ruminococcaceae	g__Anaerofilum	s__uncultured_bacterium_g__Anaerofilum	OTU643	1	4	27	8	8	5	1	3	9	0	2	1	2	1	8	5
d__Bacteria	k__norank	p__Firmicutes	c__Clostridia	o__Clostridiales	f__Clostridiales_vadinBB60_group	g__norank_f__Clostridiales_vadinBB60_group	s__uncultured_bacterium_g__norank_f__Clostridiales_vadinBB60_group	OTU35	0	2	53	3	1	0	10	0	3	5	53	1	3	6	23	0
d__Bacteria	k__norank	p__Firmicutes	c__Clostridia	o__Clostridiales	f__Lachnospiraceae	g__Coprococcus_1	s__uncultured_bacterium_g__Coprococcus_1	OTU811	0	5	2	7	2	8	10	2	7	4	5	7	6	22	0	2
d__Bacteria	k__norank	p__Firmicutes	c__Clostridia	o__Clostridiales	f__Ruminococcaceae	g__Ruminococcaceae_UCG-014	s__unclassified_g__Ruminococcaceae_UCG-014	OTU87	0	0	0	0	21	1	13	0	3	1	0	0	6	1	28	9
d__Bacteria	k__norank	p__Firmicutes	c__Clostridia	o__Clostridiales	f__Ruminococcaceae	g__[Eubacterium]_coprostanoligenes_group	s__unclassified_g__[Eubacterium]_coprostanoligenes_group	OTU751	0	5	0	0	0	17	9	5	0	3	19	1	2	0	17	0
d__Bacteria	k__norank	p__Firmicutes	c__Clostridia	o__Clostridiales	f__Clostridiales_vadinBB60_group	g__norank_f__Clostridiales_vadinBB60_group	s__uncultured_bacterium_g__norank_f__Clostridiales_vadinBB60_group	OTU694	0	0	0	0	0	0	0	6	0	25	0	0	0	24	0	0
d__Bacteria	k__norank	p__Firmicutes	c__Clostridia	o__Clostridiales	f__Clostridiales_vadinBB60_group	g__norank_f__Clostridiales_vadinBB60_group	s__uncultured_Thermoanaerobacterales_bacterium_g__norank_f__Clostridiales_vadinBB60_group	OTU224	1	4	17	1	2	7	4	0	27	0	5	0	5	22	7	7
d__Bacteria	k__norank	p__Firmicutes	c__Clostridia	o__Clostridiales	f__Lachnospiraceae	g__unclassified_f__Lachnospiraceae	s__unclassified_f__Lachnospiraceae	OTU655	0	2	2	4	10	0	3	3	18	2	5	3	20	5	1	5
d__Bacteria	k__norank	p__Firmicutes	c__Clostridia	o__Clostridiales	f__Ruminococcaceae	g__Oscillospira	s__uncultured_bacterium_g__Oscillospira	OTU574	0	8	0	0	38	0	12	1	7	8	3	4	6	4	0	0
d__Bacteria	k__norank	p__Firmicutes	c__Clostridia	o__Clostridiales	f__Clostridiales_vadinBB60_group	g__norank_f__Clostridiales_vadinBB60_group	s__unclassified_g__norank_f__Clostridiales_vadinBB60_group	OTU2	0	22	0	0	1	0	0	0	0	5	0	0	0	0	0	0
d__Bacteria	k__norank	p__Firmicutes	c__Clostridia	o__Clostridiales	f__Clostridiales_vadinBB60_group	g__norank_f__Clostridiales_vadinBB60_group	s__unclassified_g__norank_f__Clostridiales_vadinBB60_group	OTU778	0	4	0	0	0	0	0	0	0	0	1	0	0	17	0	0
d__Bacteria	k__norank	p__Firmicutes	c__Clostridia	o__Clostridiales	f__Ruminococcaceae	g__Ruminococcaceae_UCG-013	s__unclassified_g__Ruminococcaceae_UCG-013	OTU676	0	0	0	0	0	1	4	3	6	7	0	9	0	31	0	1
d__Bacteria	k__norank	p__Tenericutes	c__Mollicutes	o__Mollicutes_RF9	f__norank_o__Mollicutes_RF9	g__norank_o__Mollicutes_RF9	s__unclassified_g__norank_o__Mollicutes_RF9	OTU626	0	1	5	4	20	3	4	2	4	4	0	1	6	5	7	0
d__Bacteria	k__norank	p__Firmicutes	c__Clostridia	o__Clostridiales	f__Ruminococcaceae	g__Ruminococcaceae_UCG-010	s__unclassified_g__Ruminococcaceae_UCG-010	OTU61	0	1	14	0	3	23	5	2	15	11	0	0	0	4	13	3
d__Bacteria	k__norank	p__Firmicutes	c__Clostridia	o__Clostridiales	f__Ruminococcaceae	g__norank_f__Ruminococcaceae	s__unclassified_g__norank_f__Ruminococcaceae	OTU516	1	1	6	0	3	2	3	0	5	2	8	1	6	6	3	0
d__Bacteria	k__norank	p__Firmicutes	c__Clostridia	o__Clostridiales	f__Ruminococcaceae	g__unclassified_f__Ruminococcaceae	s__unclassified_f__Ruminococcaceae	OTU228	0	2	10	5	9	2	6	5	7	5	5	5	4	13	0	4
d__Bacteria	k__norank	p__Firmicutes	c__Clostridia	o__Clostridiales	f__Ruminococcaceae	g__Ruminococcaceae_UCG-010	s__uncultured_bacterium_g__Ruminococcaceae_UCG-010	OTU203	0	0	0	0	171	1	0	0	0	0	0	3	0	0	0	0
d__Bacteria	k__norank	p__Firmicutes	c__Clostridia	o__Clostridiales	f__Ruminococcaceae	g__Anaerotruncus	s__uncultured_bacterium_g__Anaerotruncus	OTU853	1	0	0	0	0	0	5	0	3	0	23	0	0	0	0	0
d__Bacteria	k__norank	p__Firmicutes	c__Clostridia	o__Thermoanaerobacterales	f__Thermoanaerobacteraceae	g__Gelria	s__uncultured_bacterium_g__Gelria	OTU16	0	0	35	1	26	0	1	0	20	3	13	0	5	3	0	0
d__Bacteria	k__norank	p__Firmicutes	c__Clostridia	o__Clostridiales	f__Clostridiales_vadinBB60_group	g__norank_f__Clostridiales_vadinBB60_group	s__uncultured_bacterium_g__norank_f__Clostridiales_vadinBB60_group	OTU143	0	0	0	4	0	1	2	0	32	0	47	4	0	2	1	0
d__Bacteria	k__norank	p__Firmicutes	c__Clostridia	o__Clostridiales	f__Family_XIII	g__unclassified_f__Family_XIII	s__unclassified_f__Family_XIII	OTU537	1	2	8	3	4	2	2	3	2	6	0	1	7	29	17	1
d__Bacteria	k__norank	p__Firmicutes	c__Clostridia	o__Clostridiales	f__Family_XIII	g__[Eubacterium]_brachy_group	s__uncultured_bacterium_g__[Eubacterium]_brachy_group	OTU69	5	1	18	11	6	3	3	6	5	2	5	0	4	5	4	2
d__Bacteria	k__norank	p__Firmicutes	c__Clostridia	o__Clostridiales	f__Ruminococcaceae	g__unclassified_f__Ruminococcaceae	s__unclassified_f__Ruminococcaceae	OTU14	1	3	6	27	2	7	33	5	2	7	1	2	2	3	2	1
d__Bacteria	k__norank	p__Firmicutes	c__Clostridia	o__Clostridiales	f__Ruminococcaceae	g__Intestinimonas	s__uncultured_bacterium_g__Intestinimonas	OTU615	0	2	4	1	11	1	3	0	4	2	6	4	7	3	1	1
d__Bacteria	k__norank	p__Firmicutes	c__Clostridia	o__Clostridiales	f__Lachnospiraceae	g__unclassified_f__Lachnospiraceae	s__unclassified_f__Lachnospiraceae	OTU118	1	7	8	9	4	6	5	5	5	7	0	2	4	0	4	2
d__Bacteria	k__norank	p__Firmicutes	c__Clostridia	o__Clostridiales	f__Ruminococcaceae	g__Anaerotruncus	s__unclassified_g__Anaerotruncus	OTU505	0	0	4	0	0	0	0	0	16	0	3	0	2	0	1	1
d__Bacteria	k__norank	p__Firmicutes	c__Bacilli	o__Lactobacillales	f__Lactobacillaceae	g__Lactobacillus	s__uncultured_bacterium_g__Lactobacillus	OTU637	0	0	0	0	0	0	0	0	0	0	0	0	0	0	4	0
d__Bacteria	k__norank	p__Firmicutes	c__Clostridia	o__Clostridiales	f__Ruminococcaceae	g__Ruminococcaceae_V9D2013_group	s__uncultured_bacterium_g__Ruminococcaceae_V9D2013_group	OTU652	0	0	12	1	3	1	5	0	14	1	5	1	16	2	1	3
d__Bacteria	k__norank	p__Firmicutes	c__Erysipelotrichia	o__Erysipelotrichales	f__Erysipelotrichaceae	g__norank_f__Erysipelotrichaceae	s__uncultured_Erysipelotrichales_bacterium_g__norank	OTU323	0	0	0	0	0	0	0	0	0	0	0	0	0	0	0	0
d__Bacteria	k__norank	p__Firmicutes	c__Clostridia	o__Clostridiales	f__Ruminococcaceae	g__Papillibacter	s__uncultured_bacterium_g__Papillibacter	OTU715	3	0	6	4	6	3	5	1	4	3	9	2	2	3	2	10
d__Bacteria	k__norank	p__Tenericutes	c__Mollicutes	o__Mollicutes_RF9	f__norank_o__Mollicutes_RF9	g__norank_o__Mollicutes_RF9	s__unclassified_g__norank_o__Mollicutes_RF9	OTU729	0	0	0	0	0	3	0	0	83	9	0	9	0	0	0	0
d__Bacteria	k__norank	p__Cyanobacteria	c__Cyanobacteria	o__Gastranaerophilales	f__norank_o__Gastranaerophilales	g__norank_o__Gastranaerophilales	s__uncultured_bacterium_g__norank_o__Gastranaerophilales	OTU94	0	0	0	0	0	0	0	3	72	58	0	0	0	0	0	0
d__Bacteria	k__norank	p__Firmicutes	c__Clostridia	o__Clostridiales	f__Ruminococcaceae	g__Ruminococcaceae_UCG-013	s__uncultured_bacterium_g__Ruminococcaceae_UCG-013	OTU780	0	1	0	3	10	1	2	0	3	7	0	1	2	1	3	5
d__Bacteria	k__norank	p__Firmicutes	c__Clostridia	o__Clostridiales	f__Ruminococcaceae	g__Anaerotruncus	s__unclassified_g__Anaerotruncus	OTU723	0	0	10	4	5	0	3	0	7	2	2	0	10	7	3	9
d__Bacteria	k__norank	p__Firmicutes	c__Clostridia	o__Clostridiales	f__Ruminococcaceae	g__Anaerotruncus	s__unclassified_g__Anaerotruncus	OTU101	0	1	1	3	1	3	5	2	5	2	6	3	3	5	9	7
d__Bacteria	k__norank	p__Tenericutes	c__Mollicutes	o__Mollicutes_RF9	f__norank_o__Mollicutes_RF9	g__norank_o__Mollicutes_RF9	s__unclassified_g__norank_o__Mollicutes_RF9	OTU117	0	2	1	0	11	0	1	3	63	9	0	0	3	3	5	0
d__Bacteria	k__norank	p__Firmicutes	c__Clostridia	o__Clostridiales	f__Ruminococcaceae	g__unclassified_f__Ruminococcaceae	s__unclassified_f__Ruminococcaceae	OTU93	0	2	0	0	0	13	5	3	6	9	2	2	0	13	3	6
d__Bacteria	k__norank	p__Firmicutes	c__Clostridia	o__Clostridiales	f__Lachnospiraceae	g__unclassified_f__Lachnospiraceae	s__unclassified_f__Lachnospiraceae	OTU759	9	1	0	9	0	6	3	2	3	2	4	2	0	0	3	5
d__Bacteria	k__norank	p__Firmicutes	c__Clostridia	o__Clostridiales	f__Ruminococcaceae	g__Ruminococcaceae_UCG-014	s__unclassified_g__Ruminococcaceae_UCG-014	OTU95	0	9	0	0	0	0	0	1	32	13	0	3	0	9	0	0
d__Bacteria	k__norank	p__Firmicutes	c__Erysipelotrichia	o__Erysipelotrichales	f__Erysipelotrichaceae	g__Dielma	s__unclassified_g__Dielma	OTU173	0	0	0	0	0	0	0	0	0	0	0	0	187	0	0	0
d__Bacteria	k__norank	p__Firmicutes	c__Clostridia	o__Clostridiales	f__Ruminococcaceae	g__Anaerotruncus	s__unclassified_g__Anaerotruncus	OTU124	0	0	2	3	6	0	4	1	4	5	4	3	14	0	0	3
d__Bacteria	k__norank	p__Firmicutes	c__Clostridia	o__Clostridiales	f__Ruminococcaceae	g__norank_f__Ruminococcaceae	s__unclassified_g__norank_f__Ruminococcaceae	OTU134	10	5	0	4	0	6	2	8	0	0	3	11	1	1	0	0
d__Bacteria	k__norank	p__Firmicutes	c__Clostridia	o__Clostridiales	f__Lachnospiraceae	g__unclassified_f__Lachnospiraceae	s__unclassified_f__Lachnospiraceae	OTU510	2	6	0	5	2	8	1	4	4	2	4	2	2	4	5	4
d__Bacteria	k__norank	p__Actinobacteria	c__Actinobacteria	o__Coriobacteriales	f__Coriobacteriaceae	g__Gordonibacter	s__unclassified_g__Gordonibacter	OTU461	6	5	30	12	3	2	3	2	2	0	8	0	1	2	3	1
d__Bacteria	k__norank	p__Proteobacteria	c__Betaproteobacteria	o__Burkholderiales	f__Burkholderiaceae	g__Burkholderia-Paraburkholderia	s__unclassified_g__Burkholderia-Paraburkholderia	OTU435	0	0	0	0	0	0	0	0	0	0	0	0	0	0	0	0
d__Bacteria	k__norank	p__Firmicutes	c__Clostridia	o__Clostridiales	f__Family_XIII	g__Family_XIII_AD3011_group	s__uncultured_bacterium_g__Family_XIII_AD3011_group	OTU648	0	0	0	2	0	11	2	3	9	10	0	8	1	7	2	0
d__Bacteria	k__norank	p__Firmicutes	c__Clostridia	o__Clostridiales	f__Ruminococcaceae	g__unclassified_f__Ruminococcaceae	s__unclassified_f__Ruminococcaceae	OTU722	0	2	2	0	0	0	0	4	7	21	0	1	0	0	1	4
d__Bacteria	k__norank	p__Firmicutes	c__Clostridia	o__Clostridiales	f__Clostridiales_vadinBB60_group	g__norank_f__Clostridiales_vadinBB60_group	s__uncultured_bacterium_g__norank_f__Clostridiales_vadinBB60_group	OTU740	0	1	0	17	0	0	0	0	54	0	21	0	1	0	9	2
d__Bacteria	k__norank	p__Bacteroidetes	c__Bacteroidia	o__Bacteroidales	f__Bacteroidales_S24-7_group	g__norank_f__Bacteroidales_S24-7_group	s__uncultured_bacterium_g__norank_f__Bacteroidales_S24-7_group	OTU322	0	0	0	0	0	0	0	0	0	0	0	0	0	0	0	0
d__Bacteria	k__norank	p__Firmicutes	c__Clostridia	o__Clostridiales	f__Ruminococcaceae	g__unclassified_f__Ruminococcaceae	s__unclassified_f__Ruminococcaceae	OTU538	0	0	0	0	2	3	2	0	15	1	0	1	10	5	2	2
d__Bacteria	k__norank	p__Firmicutes	c__Clostridia	o__Clostridiales	f__Lachnospiraceae	g__unclassified_f__Lachnospiraceae	s__unclassified_f__Lachnospiraceae	OTU255	0	3	0	0	3	0	4	1	40	1	0	0	4	4	1	1
d__Bacteria	k__norank	p__Firmicutes	c__Clostridia	o__Clostridiales	f__Christensenellaceae	g__Christensenellaceae_R-7_group	s__unclassified_g__Christensenellaceae_R-7_group	OTU106	0	0	0	8	13	2	0	0	15	2	0	4	0	11	0	2
d__Bacteria	k__norank	p__Firmicutes	c__Clostridia	o__Clostridiales	f__Ruminococcaceae	g__[Eubacterium]_coprostanoligenes_group	s__uncultured_bacterium_g__[Eubacterium]_coprostanoligenes_group	OTU129	0	0	0	8	4	3	0	0	5	8	3	2	3	4	4	7
d__Bacteria	k__norank	p__Firmicutes	c__Erysipelotrichia	o__Erysipelotrichales	f__Erysipelotrichaceae	g__Erysipelatoclostridium	s__Clostridiales_bacterium_CHKCI006	OTU232	0	0	0	0	1	0	9	0	0	0	0	57	0	1	0	0
d__Bacteria	k__norank	p__Firmicutes	c__Clostridia	o__Clostridiales	f__Ruminococcaceae	g__unclassified_f__Ruminococcaceae	s__unclassified_f__Ruminococcaceae	OTU518	4	2	0	1	1	0	4	6	7	2	0	5	5	0	27	5
d__Bacteria	k__norank	p__Firmicutes	c__Clostridia	o__Clostridiales	f__Ruminococcaceae	g__Ruminococcaceae_UCG-013	s__uncultured_Clostridiaceae_bacterium_g__Ruminococcaceae_UCG-013	OTU675	0	0	0	0	3	2	27	3	4	1	1	0	0	0	4	4
d__Bacteria	k__norank	p__Firmicutes	c__Clostridia	o__Clostridiales	f__Christensenellaceae	g__Christensenellaceae_R-7_group	s__human_gut_metagenome_g__Christensenellaceae_R-7_group	OTU223	0	0	0	0	0	0	0	0	0	0	0	0	0	0	0	0
d__Bacteria	k__norank	p__Firmicutes	c__Clostridia	o__Clostridiales	f__Ruminococcaceae	g__Faecalibacterium	s__uncultured_bacterium_g__Faecalibacterium	OTU41	1	19	1	0	5	3	2	1	6	24	2	2	1	4	2	0
d__Bacteria	k__norank	p__Firmicutes	c__Clostridia	o__Clostridiales	f__Ruminococcaceae	g__Anaerotruncus	s__unclassified_g__Anaerotruncus	OTU647	0	1	0	0	0	2	0	0	0	0	0	15	18	13	0	0
d__Bacteria	k__norank	p__Firmicutes	c__Erysipelotrichia	o__Erysipelotrichales	f__Erysipelotrichaceae	g__Turicibacter	s__uncultured_bacterium_g__Turicibacter	OTU598	0	0	0	0	0	8	0	10	0	5	0	12	0	7	0	18
d__Bacteria	k__norank	p__Firmicutes	c__Clostridia	o__Clostridiales	f__Ruminococcaceae	g__Subdoligranulum	s__unclassified_g__Subdoligranulum	OTU188	3	3	3	0	0	1	6	9	1	3	7	2	3	8	2	1
d__Bacteria	k__norank	p__Firmicutes	c__Clostridia	o__Clostridiales	f__Ruminococcaceae	g__Anaerotruncus	s__uncultured_Clostridiaceae_bacterium_g__Anaerotruncus	OTU235	0	1	3	3	3	0	0	2	14	4	4	1	1	3	1	1
d__Bacteria	k__norank	p__Firmicutes	c__Clostridia	o__Clostridiales	f__Family_XIII	g__unclassified_f__Family_XIII	s__unclassified_f__Family_XIII	OTU236	0	1	0	4	7	2	1	2	5	5	6	0	3	9	5	1
d__Bacteria	k__norank	p__Firmicutes	c__Clostridia	o__Clostridiales	f__Ruminococcaceae	g__Ruminococcaceae_UCG-014	s__unidentified_rumen_bacterium_JW32	OTU21	0	9	19	0	11	2	0	0	0	0	26	1	0	0	8	0
d__Bacteria	k__norank	p__Firmicutes	c__Clostridia	o__Clostridiales	f__Ruminococcaceae	g__Papillibacter	s__unclassified_g__Papillibacter	OTU521	0	0	0	12	3	2	2	1	9	10	7	4	0	3	0	3
d__Bacteria	k__norank	p__Firmicutes	c__Clostridia	o__Clostridiales	f__Ruminococcaceae	g__unclassified_f__Ruminococcaceae	s__unclassified_f__Ruminococcaceae	OTU653	0	2	9	1	6	2	3	0	1	3	9	5	6	1	1	0
d__Bacteria	k__norank	p__Firmicutes	c__Clostridia	o__Clostridiales	f__Peptococcaceae	g__norank_f__Peptococcaceae	s__uncultured_bacterium_g__norank_f__Peptococcaceae	OTU605	0	0	0	2	6	3	0	1	15	1	11	4	0	1	7	2
d__Bacteria	k__norank	p__Firmicutes	c__Bacilli	o__Lactobacillales	f__Lactobacillaceae	g__Lactobacillus	s__Lactobacillus_ingluviei	OTU182	0	9	0	0	0	2	0	1	0	0	0	2	1	5	0	1
d__Bacteria	k__norank	p__Firmicutes	c__Clostridia	o__Clostridiales	f__Ruminococcaceae	g__[Eubacterium]_coprostanoligenes_group	s__unclassified_g__[Eubacterium]_coprostanoligenes_group	OTU333	0	6	0	0	0	0	0	0	0	53	0	0	0	1	1	0
d__Bacteria	k__norank	p__Firmicutes	c__Clostridia	o__Clostridiales	f__unclassified_o__Clostridiales	g__unclassified_o__Clostridiales	s__unclassified_o__Clostridiales	OTU472	3	3	1	6	0	1	3	4	0	1	2	1	1	6	2	3
d__Bacteria	k__norank	p__Firmicutes	c__Clostridia	o__Clostridiales	f__Ruminococcaceae	g__[Eubacterium]_coprostanoligenes_group	s__unclassified_g__[Eubacterium]_coprostanoligenes_group	OTU730	2	1	14	3	1	2	2	0	0	3	11	2	0	0	0	0
d__Bacteria	k__norank	p__Firmicutes	c__Clostridia	o__Clostridiales	f__Peptococcaceae	g__norank_f__Peptococcaceae	s__unclassified_g__norank_f__Peptococcaceae	OTU172	0	0	0	3	6	1	5	2	6	7	0	1	11	12	2	0
d__Bacteria	k__norank	p__Firmicutes	c__Clostridia	o__Clostridiales	f__Ruminococcaceae	g__Ruminococcaceae_UCG-013	s__uncultured_bacterium_g__Ruminococcaceae_UCG-013	OTU658	0	0	0	0	0	0	0	0	7	0	0	0	0	1	0	0
d__Bacteria	k__norank	p__Proteobacteria	c__Gammaproteobacteria	o__Enterobacteriales	f__Enterobacteriaceae	g__Proteus	s__Proteus_mirabilis	OTU785	0	0	0	5	0	2	0	13	5	7	18	7	0	1	0	0
d__Bacteria	k__norank	p__Firmicutes	c__Clostridia	o__Clostridiales	f__Ruminococcaceae	g__norank_f__Ruminococcaceae	s__unclassified_g__norank_f__Ruminococcaceae	OTU744	0	0	5	1	1	5	0	1	3	6	12	1	10	3	0	3
d__Bacteria	k__norank	p__Firmicutes	c__Clostridia	o__Clostridiales	f__Lachnospiraceae	g__Tyzzerella_3	s__unclassified_g__Tyzzerella_3	OTU841	0	0	0	0	0	0	4	0	0	0	1	0	0	1	0	2
d__Bacteria	k__norank	p__Bacteroidetes	c__Bacteroidia	o__Bacteroidales	f__Bacteroidales_S24-7_group	g__norank_f__Bacteroidales_S24-7_group	s__uncultured_bacterium_g__norank_f__Bacteroidales_S24-7_group	OTU360	0	0	0	0	0	0	0	0	0	0	0	0	0	0	0	0
d__Bacteria	k__norank	p__Firmicutes	c__Clostridia	o__Clostridiales	f__Ruminococcaceae	g__unclassified_f__Ruminococcaceae	s__unclassified_f__Ruminococcaceae	OTU737	0	0	0	0	6	0	3	0	1	2	11	1	8	0	1	0
d__Bacteria	k__norank	p__Firmicutes	c__Clostridia	o__Clostridiales	f__Ruminococcaceae	g__Anaerotruncus	s__unclassified_g__Anaerotruncus	OTU752	0	1	1	0	4	1	2	0	4	2	3	3	5	2	0	2
d__Bacteria	k__norank	p__Firmicutes	c__Clostridia	o__Clostridiales	f__Lachnospiraceae	g__unclassified_f__Lachnospiraceae	s__unclassified_f__Lachnospiraceae	OTU63	0	0	1	0	1	5	0	3	5	4	4	2	4	2	1	2
d__Bacteria	k__norank	p__Firmicutes	c__Clostridia	o__Clostridiales	f__Ruminococcaceae	g__Caproiciproducens	s__unclassified_g__Caproiciproducens	OTU452	0	3	30	4	0	0	2	1	3	0	2	0	0	0	0	0
d__Bacteria	k__norank	p__Firmicutes	c__Clostridia	o__Clostridiales	f__Ruminococcaceae	g__Butyricicoccus	s__unclassified_g__Butyricicoccus	OTU475	0	0	0	4	2	0	2	11	1	0	0	0	1	0	6	0
d__Bacteria	k__norank	p__Proteobacteria	c__Betaproteobacteria	o__Burkholderiales	f__Oxalobacteraceae	g__Herminiimonas	s__uncultured_bacterium_g__Herminiimonas	OTU804	0	0	4	1	6	0	1	3	5	2	4	1	4	5	0	3
d__Bacteria	k__norank	p__Tenericutes	c__Mollicutes	o__Mollicutes_RF9	f__norank_o__Mollicutes_RF9	g__norank_o__Mollicutes_RF9	s__unclassified_g__norank_o__Mollicutes_RF9	OTU630	0	1	0	0	10	0	0	1	0	2	0	0	3	5	8	0
d__Bacteria	k__norank	p__Firmicutes	c__Clostridia	o__Clostridiales	f__Ruminococcaceae	g__Ruminococcaceae_UCG-013	s__unclassified_g__Ruminococcaceae_UCG-013	OTU680	0	0	0	2	5	2	1	5	0	1	4	10	2	6	3	0
d__Bacteria	k__norank	p__Tenericutes	c__Mollicutes	o__Mollicutes_RF9	f__norank_o__Mollicutes_RF9	g__norank_o__Mollicutes_RF9	s__gut_metagenome_g__norank_o__Mollicutes_RF9	OTU773	0	0	0	0	0	0	0	0	18	4	8	1	1	2	2	0
d__Bacteria	k__norank	p__Firmicutes	c__Clostridia	o__Clostridiales	f__Peptococcaceae	g__norank_f__Peptococcaceae	s__uncultured_bacterium_g__norank_f__Peptococcaceae	OTU624	0	1	21	1	0	0	1	0	3	0	4	0	3	0	3	0
d__Bacteria	k__norank	p__Firmicutes	c__Clostridia	o__Clostridiales	f__Ruminococcaceae	g__Ruminiclostridium	s__unclassified_g__Ruminiclostridium	OTU154	0	0	4	0	6	0	0	0	11	1	7	1	7	0	0	1
d__Bacteria	k__norank	p__Bacteroidetes	c__Bacteroidia	o__Bacteroidales	f__Bacteroidales_S24-7_group	g__norank_f__Bacteroidales_S24-7_group	s__unclassified_g__norank_f__Bacteroidales_S24-7_group	OTU184	0	0	0	0	0	0	0	0	0	0	0	0	0	0	0	4
d__Bacteria	k__norank	p__Firmicutes	c__Clostridia	o__Clostridiales	f__Ruminococcaceae	g__Ruminococcaceae_UCG-014	s__unclassified_g__Ruminococcaceae_UCG-014	OTU524	4	0	0	0	0	4	4	6	1	2	0	1	6	2	1	5
d__Bacteria	k__norank	p__Firmicutes	c__Clostridia	o__Clostridiales	f__Peptococcaceae	g__norank_f__Peptococcaceae	s__uncultured_bacterium_g__norank_f__Peptococcaceae	OTU115	0	0	12	1	3	2	2	1	16	2	3	2	5	2	0	0
d__Bacteria	k__norank	p__Firmicutes	c__Clostridia	o__Clostridiales	f__Lachnospiraceae	g__unclassified_f__Lachnospiraceae	s__unclassified_f__Lachnospiraceae	OTU127	0	0	0	0	0	0	1	0	6	1	0	1	0	0	2	0
d__Bacteria	k__norank	p__Firmicutes	c__Clostridia	o__Clostridiales	f__Lachnospiraceae	g__unclassified_f__Lachnospiraceae	s__unclassified_f__Lachnospiraceae	OTU664	0	1	1	0	5	0	1	1	2	2	1	0	5	2	3	5
d__Bacteria	k__norank	p__Firmicutes	c__Clostridia	o__Clostridiales	f__Lachnospiraceae	g__unclassified_f__Lachnospiraceae	s__unclassified_f__Lachnospiraceae	OTU465	2	5	0	1	2	3	2	3	1	5	0	0	2	2	2	0
d__Bacteria	k__norank	p__Firmicutes	c__Clostridia	o__Clostridiales	f__Ruminococcaceae	g__Ruminococcaceae_UCG-005	s__uncultured_Clostridiales_bacterium_g__Ruminococcaceae_UCG-005	OTU689	0	0	8	0	9	0	0	2	2	1	7	1	8	0	1	3
d__Bacteria	k__norank	p__Tenericutes	c__Mollicutes	o__Mollicutes_RF9	f__norank_o__Mollicutes_RF9	g__norank_o__Mollicutes_RF9	s__uncultured_bacterium_g__norank_o__Mollicutes_RF9	OTU52	0	0	0	0	3	4	0	0	3	0	8	0	0	2	0	0
d__Bacteria	k__norank	p__Firmicutes	c__Clostridia	o__Clostridiales	f__Ruminococcaceae	g__[Eubacterium]_coprostanoligenes_group	s__unclassified_g__[Eubacterium]_coprostanoligenes_group	OTU74	0	1	2	0	0	4	0	6	3	0	3	0	1	7	0	0
d__Bacteria	k__norank	p__Firmicutes	c__Clostridia	o__Clostridiales	f__Lachnospiraceae	g__Coprococcus_1	s__unclassified_g__Coprococcus_1	OTU659	0	0	0	4	0	1	4	8	0	3	0	0	3	7	4	7
d__Bacteria	k__norank	p__Firmicutes	c__Clostridia	o__Clostridiales	f__Lachnospiraceae	g__unclassified_f__Lachnospiraceae	s__unclassified_f__Lachnospiraceae	OTU688	0	0	0	2	3	2	0	2	3	1	2	1	3	0	2	1
d__Bacteria	k__norank	p__Firmicutes	c__Clostridia	o__Clostridiales	f__Ruminococcaceae	g__unclassified_f__Ruminococcaceae	s__unclassified_f__Ruminococcaceae	OTU732	0	0	0	0	0	0	0	0	2	1	0	0	1	0	2	0
d__Bacteria	k__norank	p__Firmicutes	c__Clostridia	o__Clostridiales	f__Christensenellaceae	g__Christensenellaceae_R-7_group	s__uncultured_organism_g__Christensenellaceae_R-7_group	OTU684	2	0	1	0	2	1	8	1	2	2	2	1	4	2	3	2
d__Bacteria	k__norank	p__Bacteroidetes	c__Bacteroidia	o__Bacteroidales	f__Porphyromonadaceae	g__Odoribacter	s__uncultured_bacterium_g__Odoribacter	OTU327	0	0	0	0	0	0	0	2	0	0	0	0	0	0	0	0
d__Bacteria	k__norank	p__Firmicutes	c__Clostridia	o__Clostridiales	f__Clostridiales_vadinBB60_group	g__norank_f__Clostridiales_vadinBB60_group	s__uncultured_bacterium_g__norank_f__Clostridiales_vadinBB60_group	OTU325	0	0	9	1	1	0	0	0	4	3	0	0	0	0	0	0
d__Bacteria	k__norank	p__Firmicutes	c__Clostridia	o__Clostridiales	f__Lachnospiraceae	g__unclassified_f__Lachnospiraceae	s__unclassified_f__Lachnospiraceae	OTU551	0	2	0	0	14	0	0	0	2	2	2	0	0	3	0	0
d__Bacteria	k__norank	p__Firmicutes	c__Bacilli	o__Lactobacillales	f__Enterococcaceae	g__Enterococcus	s__unclassified_g__Enterococcus	OTU237	2	3	0	0	0	6	2	9	0	4	12	2	0	2	0	2
d__Bacteria	k__norank	p__Bacteroidetes	c__Bacteroidia	o__Bacteroidales	f__Prevotellaceae	g__Alloprevotella	s__gut_metagenome_g__Alloprevotella	OTU312	0	0	0	0	0	0	0	0	0	0	0	0	0	0	0	0
d__Bacteria	k__norank	p__Firmicutes	c__Clostridia	o__Clostridiales	f__Ruminococcaceae	g__unclassified_f__Ruminococcaceae	s__unclassified_f__Ruminococcaceae	OTU855	8	3	2	1	1	1	4	0	0	0	0	2	2	1	1	1
d__Bacteria	k__norank	p__Actinobacteria	c__Actinobacteria	o__Bifidobacteriales	f__Bifidobacteriaceae	g__Bifidobacterium	s__Bifidobacterium_pseudolongum_PV8-2	OTU468	0	0	0	0	0	0	0	1	0	0	0	0	0	0	0	0
d__Bacteria	k__norank	p__Firmicutes	c__Clostridia	o__Clostridiales	f__Christensenellaceae	g__norank_f__Christensenellaceae	s__unclassified_g__norank_f__Christensenellaceae	OTU529	0	0	4	1	0	4	1	1	2	1	2	2	0	1	3	2
d__Bacteria	k__norank	p__Tenericutes	c__Mollicutes	o__Mollicutes_RF9	f__norank_o__Mollicutes_RF9	g__norank_o__Mollicutes_RF9	s__unclassified_g__norank_o__Mollicutes_RF9	OTU764	0	0	0	1	3	0	4	1	0	1	0	0	0	0	7	0
d__Bacteria	k__norank	p__Firmicutes	c__Clostridia	o__Clostridiales	f__Ruminococcaceae	g__norank_f__Ruminococcaceae	s__unclassified_g__norank_f__Ruminococcaceae	OTU805	0	0	9	0	13	0	0	0	2	0	0	0	6	0	0	0
d__Bacteria	k__norank	p__Firmicutes	c__Clostridia	o__Clostridiales	f__Ruminococcaceae	g__Faecalibacterium	s__uncultured_bacterium_g__Faecalibacterium	OTU60	0	2	8	3	1	2	0	3	0	1	1	1	5	2	0	1
d__Bacteria	k__norank	p__Firmicutes	c__Clostridia	o__Clostridiales	f__Ruminococcaceae	g__unclassified_f__Ruminococcaceae	s__unclassified_f__Ruminococcaceae	OTU530	0	1	15	1	0	0	1	0	2	0	5	1	0	0	1	1
d__Bacteria	k__norank	p__Firmicutes	c__Clostridia	o__Clostridiales	f__Peptococcaceae	g__norank_f__Peptococcaceae	s__uncultured_bacterium_g__norank_f__Peptococcaceae	OTU619	0	0	1	0	0	0	0	2	11	2	2	0	2	0	0	0
d__Bacteria	k__norank	p__Firmicutes	c__Clostridia	o__Clostridiales	f__Ruminococcaceae	g__unclassified_f__Ruminococcaceae	s__unclassified_f__Ruminococcaceae	OTU471	0	0	0	5	0	3	0	0	0	3	8	1	0	4	1	1
d__Bacteria	k__norank	p__Firmicutes	c__Clostridia	o__Clostridiales	f__Ruminococcaceae	g__Candidatus_Soleaferrea	s__uncultured_bacterium_g__Candidatus_Soleaferrea	OTU284	0	0	0	1	2	0	1	0	5	1	1	0	0	0	2	5
d__Bacteria	k__norank	p__Firmicutes	c__Clostridia	o__Clostridiales	f__Ruminococcaceae	g__Anaerotruncus	s__unclassified_g__Anaerotruncus	OTU508	0	9	0	0	0	0	0	0	0	0	0	0	0	0	1	0
d__Bacteria	k__norank	p__Firmicutes	c__Clostridia	o__Clostridiales	f__Ruminococcaceae	g__Anaerotruncus	s__uncultured_bacterium_g__Anaerotruncus	OTU704	0	2	2	0	2	1	2	2	3	0	0	0	2	0	1	1
d__Bacteria	k__norank	p__Tenericutes	c__Mollicutes	o__Mollicutes_RF9	f__norank_o__Mollicutes_RF9	g__norank_o__Mollicutes_RF9	s__uncultured_bacterium_g__norank_o__Mollicutes_RF9	OTU783	0	0	0	0	1	0	1	0	51	1	0	1	0	0	0	0
d__Bacteria	k__norank	p__Firmicutes	c__Clostridia	o__Clostridiales	f__Eubacteriaceae	g__Anaerofustis	s__uncultured_bacterium_g__Anaerofustis	OTU111	0	0	0	1	0	8	2	0	2	5	0	2	0	11	0	6
d__Bacteria	k__norank	p__Firmicutes	c__Clostridia	o__Clostridiales	f__Clostridiales_vadinBB60_group	g__norank_f__Clostridiales_vadinBB60_group	s__unclassified_g__norank_f__Clostridiales_vadinBB60_group	OTU645	0	0	0	0	11	0	1	0	2	0	0	0	11	1	0	0
d__Bacteria	k__norank	p__Firmicutes	c__Clostridia	o__Clostridiales	f__Peptococcaceae	g__norank_f__Peptococcaceae	s__uncultured_bacterium_g__norank_f__Peptococcaceae	OTU27	0	1	3	0	5	0	1	0	4	3	0	1	3	1	0	0
d__Bacteria	k__norank	p__Firmicutes	c__Clostridia	o__Clostridiales	f__Ruminococcaceae	g__Anaerotruncus	s__unclassified_g__Anaerotruncus	OTU809	0	2	0	0	1	1	0	1	4	2	2	0	1	1	0	1
d__Bacteria	k__norank	p__Bacteroidetes	c__Bacteroidia	o__Bacteroidales	f__Rikenellaceae	g__Rikenellaceae_RC9_gut_group	s__unclassified_g__Rikenellaceae_RC9_gut_group	OTU321	0	0	0	0	0	0	0	0	0	0	0	0	0	0	0	0
d__Bacteria	k__norank	p__Firmicutes	c__Clostridia	o__Clostridiales	f__Ruminococcaceae	g__Ruminococcaceae_UCG-005	s__unclassified_g__Ruminococcaceae_UCG-005	OTU482	0	0	2	0	3	2	3	2	0	0	3	0	2	3	3	3
d__Bacteria	k__norank	p__Tenericutes	c__Mollicutes	o__Mollicutes_RF9	f__norank_o__Mollicutes_RF9	g__norank_o__Mollicutes_RF9	s__uncultured_Erysipelotrichaceae_bacterium_g__norank_o__Mollicutes_RF9	OTU558	0	2	0	0	7	0	0	0	1	3	0	2	4	2	5	0
d__Bacteria	k__norank	p__Firmicutes	c__Clostridia	o__Clostridiales	f__Clostridiaceae_1	g__Candidatus_Arthromitus	s__Candidatus_Arthromitus_sp._SFB-mouse-Japan	OTU162	3	0	1	6	2	2	4	1	1	6	3	16	2	8	0	0
d__Bacteria	k__norank	p__Firmicutes	c__Clostridia	o__Clostridiales	f__Ruminococcaceae	g__Subdoligranulum	s__unclassified_g__Subdoligranulum	OTU810	0	1	2	2	14	3	0	3	0	0	0	1	0	0	0	0
d__Bacteria	k__norank	p__Firmicutes	c__Clostridia	o__Clostridiales	f__Ruminococcaceae	g__norank_f__Ruminococcaceae	s__unclassified_g__norank_f__Ruminococcaceae	OTU666	0	0	0	0	2	1	1	0	0	5	1	0	0	0	0	0
d__Bacteria	k__norank	p__Firmicutes	c__Clostridia	o__Clostridiales	f__Ruminococcaceae	g__unclassified_f__Ruminococcaceae	s__unclassified_f__Ruminococcaceae	OTU693	0	1	1	0	0	0	3	0	2	0	0	0	1	0	0	0
d__Bacteria	k__norank	p__Firmicutes	c__Clostridia	o__Clostridiales	f__Ruminococcaceae	g__unclassified_f__Ruminococcaceae	s__unclassified_f__Ruminococcaceae	OTU858	0	0	0	0	2	1	3	2	3	3	0	0	3	0	2	0
d__Bacteria	k__norank	p__Firmicutes	c__Clostridia	o__Clostridiales	f__Ruminococcaceae	g__Ruminiclostridium_5	s__unclassified_g__Ruminiclostridium_5	OTU470	2	1	2	1	0	0	1	1	0	1	2	0	0	2	1	0
d__Bacteria	k__norank	p__Firmicutes	c__Negativicutes	o__Selenomonadales	f__Acidaminococcaceae	g__Phascolarctobacterium	s__uncultured_organism_g__Phascolarctobacterium	OTU787	2	0	4	0	26	2	1	0	2	0	0	0	0	0	0	2
d__Bacteria	k__norank	p__Firmicutes	c__Clostridia	o__Clostridiales	f__Christensenellaceae	g__Christensenellaceae_R-7_group	s__unclassified_g__Christensenellaceae_R-7_group	OTU745	0	2	0	2	0	0	6	6	0	0	0	0	0	2	9	2
d__Bacteria	k__norank	p__Firmicutes	c__Clostridia	o__Clostridiales	f__Peptococcaceae	g__norank_f__Peptococcaceae	s__unclassified_g__norank_f__Peptococcaceae	OTU495	0	1	1	2	4	1	4	0	0	0	0	0	0	1	1	0
d__Bacteria	k__norank	p__Firmicutes	c__Clostridia	o__Clostridiales	f__Ruminococcaceae	g__Ruminococcaceae_UCG-010	s__uncultured_bacterium_g__Ruminococcaceae_UCG-010	OTU18	0	1	7	0	4	0	0	0	0	1	4	0	2	0	0	0
d__Bacteria	k__norank	p__Firmicutes	c__Clostridia	o__Clostridiales	f__Ruminococcaceae	g__Ruminococcaceae_UCG-013	s__unclassified_g__Ruminococcaceae_UCG-013	OTU89	0	0	0	0	1	0	52	0	6	0	0	0	0	0	0	0
d__Bacteria	k__norank	p__Firmicutes	c__Clostridia	o__Clostridiales	f__Ruminococcaceae	g__Ruminiclostridium_5	s__unclassified_g__Ruminiclostridium_5	OTU649	1	0	2	1	3	2	1	0	2	2	0	0	0	2	1	3
d__Bacteria	k__norank	p__Firmicutes	c__Clostridia	o__Clostridiales	f__Lachnospiraceae	g__unclassified_f__Lachnospiraceae	s__unclassified_f__Lachnospiraceae	OTU324	3	1	0	4	0	0	3	0	1	0	0	0	0	1	2	0
d__Bacteria	k__norank	p__Firmicutes	c__Clostridia	o__Clostridiales	f__Ruminococcaceae	g__Ruminococcaceae_UCG-013	s__unclassified_g__Ruminococcaceae_UCG-013	OTU31	0	0	2	0	0	2	0	1	3	1	6	3	2	2	0	3
d__Bacteria	k__norank	p__Firmicutes	c__Clostridia	o__Clostridiales	f__Ruminococcaceae	g__Ruminococcus_1	s__uncultured_organism_g__Ruminococcus_1	OTU651	0	0	0	0	0	1	0	3	0	5	0	4	0	2	0	0
d__Bacteria	k__norank	p__Firmicutes	c__Clostridia	o__Clostridiales	f__Peptococcaceae	g__unclassified_f__Peptococcaceae	s__unclassified_f__Peptococcaceae	OTU768	0	0	0	0	0	0	3	1	1	0	2	0	0	1	1	2
d__Bacteria	k__norank	p__Firmicutes	c__Clostridia	o__Clostridiales	f__Christensenellaceae	g__unclassified_f__Christensenellaceae	s__unclassified_f__Christensenellaceae	OTU857	0	0	0	0	2	0	0	0	0	4	0	0	7	0	0	0
d__Bacteria	k__norank	p__Tenericutes	c__Mollicutes	o__Mollicutes_RF9	f__norank_o__Mollicutes_RF9	g__norank_o__Mollicutes_RF9	s__unclassified_g__norank_o__Mollicutes_RF9	OTU758	0	0	0	0	6	0	0	0	5	0	0	0	0	2	3	0
d__Bacteria	k__norank	p__Firmicutes	c__Clostridia	o__Clostridiales	f__Ruminococcaceae	g__Candidatus_Soleaferrea	s__uncultured_bacterium_g__Candidatus_Soleaferrea	OTU791	1	0	4	0	3	0	2	0	3	0	1	0	1	0	5	5
d__Bacteria	k__norank	p__unclassified_k__norank	c__unclassified_k__norank	o__unclassified_k__norank	f__unclassified_k__norank	g__unclassified_k__norank	s__unclassified_k__norank	OTU9	5	0	0	2	0	1	3	1	0	2	2	1	5	0	1	0
d__Bacteria	k__norank	p__Firmicutes	c__Clostridia	o__Clostridiales	f__Ruminococcaceae	g__unclassified_f__Ruminococcaceae	s__unclassified_f__Ruminococcaceae	OTU733	0	1	0	2	1	0	0	3	1	5	1	0	0	4	0	0
d__Bacteria	k__norank	p__Firmicutes	c__Clostridia	o__Clostridiales	f__Peptococcaceae	g__norank_f__Peptococcaceae	s__unclassified_g__norank_f__Peptococcaceae	OTU90	0	1	0	3	0	2	0	0	6	2	1	1	3	0	2	0
d__Bacteria	k__norank	p__Firmicutes	c__Clostridia	o__Clostridiales	f__Lachnospiraceae	g__unclassified_f__Lachnospiraceae	s__unclassified_f__Lachnospiraceae	OTU644	0	1	0	0	0	0	0	0	2	1	1	0	0	0	2	0
d__Bacteria	k__norank	p__Firmicutes	c__Clostridia	o__Clostridiales	f__Ruminococcaceae	g__[Eubacterium]_coprostanoligenes_group	s__unclassified_g__[Eubacterium]_coprostanoligenes_group	OTU29	0	0	1	0	1	0	1	1	1	1	0	2	3	1	0	1
d__Bacteria	k__norank	p__Firmicutes	c__Clostridia	o__Clostridiales	f__Ruminococcaceae	g__Ruminococcaceae_UCG-013	s__uncultured_Clostridiaceae_bacterium_g__Ruminococcaceae_UCG-013	OTU152	0	0	0	0	0	0	1	0	1	3	17	0	8	7	0	0
d__Bacteria	k__norank	p__Firmicutes	c__Clostridia	o__Clostridiales	f__Ruminococcaceae	g__Faecalibacterium	s__unclassified_g__Faecalibacterium	OTU243	0	0	0	1	0	8	0	0	0	2	0	0	1	0	0	1
d__Bacteria	k__norank	p__Bacteroidetes	c__Bacteroidia	o__Bacteroidales	f__Bacteroidales_S24-7_group	g__norank_f__Bacteroidales_S24-7_group	s__uncultured_Bacteroidales_bacterium_g__norank_f__Bacteroidales_S24-7_group	OTU339	0	0	0	0	0	0	0	0	0	0	0	0	0	0	0	0
d__Bacteria	k__norank	p__Tenericutes	c__Mollicutes	o__Mollicutes_RF9	f__norank_o__Mollicutes_RF9	g__norank_o__Mollicutes_RF9	s__unclassified_g__norank_o__Mollicutes_RF9	OTU51	0	0	0	0	9	0	0	0	11	0	5	0	1	0	3	0
d__Bacteria	k__norank	p__Firmicutes	c__Clostridia	o__Clostridiales	f__Christensenellaceae	g__Christensenellaceae_R-7_group	s__uncultured_organism_g__Christensenellaceae_R-7_group	OTU332	0	0	0	0	0	4	0	0	4	4	0	2	0	3	0	0
d__Bacteria	k__norank	p__Firmicutes	c__Clostridia	o__Clostridiales	f__Ruminococcaceae	g__Anaerotruncus	s__unclassified_g__Anaerotruncus	OTU194	0	0	4	1	0	0	3	4	0	0	0	0	0	0	0	4
d__Bacteria	k__norank	p__Firmicutes	c__Clostridia	o__Clostridiales	f__Ruminococcaceae	g__Ruminococcaceae_UCG-013	s__uncultured_bacterium_g__Ruminococcaceae_UCG-013	OTU334	0	0	0	0	0	2	0	0	0	0	0	0	1	11	0	0
d__Bacteria	k__norank	p__Firmicutes	c__Clostridia	o__Clostridiales	f__Ruminococcaceae	g__Ruminococcaceae_NK4A214_group	s__unclassified_g__Ruminococcaceae_NK4A214_group	OTU32	0	1	2	0	2	0	2	2	3	4	1	0	2	0	2	1
d__Bacteria	k__norank	p__Firmicutes	c__Clostridia	o__Clostridiales	f__Christensenellaceae	g__Christensenellaceae_R-7_group	s__unclassified_g__Christensenellaceae_R-7_group	OTU105	0	0	2	1	0	0	0	0	4	0	0	0	0	1	1	2
d__Bacteria	k__norank	p__Firmicutes	c__Bacilli	o__Bacillales	f__Staphylococcaceae	g__Staphylococcus	s__Staphylococcus_warneri	OTU597	0	0	1	0	1	0	0	1	0	1	0	0	0	0	0	0
d__Bacteria	k__norank	p__Firmicutes	c__Bacilli	o__Bacillales	f__Staphylococcaceae	g__Staphylococcus	s__Staphylococcus_lentus_g__Staphylococcus	OTU432	0	0	0	0	0	0	0	0	0	0	0	0	0	0	0	0
d__Bacteria	k__norank	p__Firmicutes	c__Clostridia	o__Clostridiales	f__Ruminococcaceae	g__unclassified_f__Ruminococcaceae	s__unclassified_f__Ruminococcaceae	OTU698	0	0	0	0	0	0	0	0	9	0	0	0	0	4	0	0
d__Bacteria	k__norank	p__Tenericutes	c__Mollicutes	o__Mollicutes_RF9	f__norank_o__Mollicutes_RF9	g__norank_o__Mollicutes_RF9	s__unclassified_g__norank_o__Mollicutes_RF9	OTU781	0	0	0	0	26	0	0	0	0	0	0	0	0	0	0	0
d__Bacteria	k__norank	p__Firmicutes	c__Clostridia	o__Clostridiales	f__Ruminococcaceae	g__Anaerotruncus	s__uncultured_bacterium_g__Anaerotruncus	OTU53	0	0	0	0	7	0	0	0	2	1	4	1	0	3	0	0
d__Bacteria	k__norank	p__Actinobacteria	c__Actinobacteria	o__Micrococcales	f__Intrasporangiaceae	g__Terrabacter	s__uncultured_bacterium_g__Terrabacter	OTU270	0	0	0	0	0	0	0	0	0	0	0	0	0	0	0	0
d__Bacteria	k__norank	p__Firmicutes	c__Clostridia	o__Clostridiales	f__Ruminococcaceae	g__unclassified_f__Ruminococcaceae	s__unclassified_f__Ruminococcaceae	OTU681	0	0	4	1	1	0	1	0	6	2	0	1	1	0	0	1
d__Bacteria	k__norank	p__Bacteroidetes	c__Bacteroidia	o__Bacteroidales	f__Bacteroidales_S24-7_group	g__norank_f__Bacteroidales_S24-7_group	s__uncultured_bacterium_g__norank_f__Bacteroidales_S24-7_group	OTU310	0	0	0	0	0	0	0	0	0	0	0	0	0	0	0	0
d__Bacteria	k__norank	p__Firmicutes	c__Clostridia	o__Clostridiales	f__Clostridiales_vadinBB60_group	g__norank_f__Clostridiales_vadinBB60_group	s__unclassified_g__norank_f__Clostridiales_vadinBB60_group	OTU528	0	0	0	0	0	0	0	0	0	0	0	0	0	0	0	0
d__Bacteria	k__norank	p__Firmicutes	c__Clostridia	o__Clostridiales	f__Ruminococcaceae	g__Ruminiclostridium	s__uncultured_bacterium_g__Ruminiclostridium	OTU633	0	1	0	0	3	0	2	2	0	4	0	0	0	0	0	0
d__Bacteria	k__norank	p__Firmicutes	c__Clostridia	o__Clostridiales	f__Christensenellaceae	g__Christensenellaceae_R-7_group	s__unclassified_g__Christensenellaceae_R-7_group	OTU695	1	0	0	0	2	1	0	0	1	0	2	0	1	2	0	0
d__Bacteria	k__norank	p__Cyanobacteria	c__Cyanobacteria	o__norank_c__Cyanobacteria	f__norank_c__Cyanobacteria	g__norank_c__Cyanobacteria	s__unclassified_g__norank_c__Cyanobacteria	OTU258	0	1	0	0	0	0	0	0	0	0	0	1	0	0	0	0
d__Bacteria	k__norank	p__Bacteroidetes	c__Bacteroidia	o__Bacteroidales	f__Prevotellaceae	g__Prevotellaceae_UCG-001	s__uncultured_Bacteroidales_bacterium_g__Prevotellaceae_UCG-001	OTU276	0	0	0	0	0	1	0	0	0	0	0	0	0	0	0	0
d__Bacteria	k__norank	p__Firmicutes	c__Bacilli	o__Lactobacillales	f__Lactobacillaceae	g__Lactobacillus	s__unclassified_g__Lactobacillus	OTU632	1	0	0	0	0	0	3	0	0	0	0	0	2	0	0	0
d__Bacteria	k__norank	p__Firmicutes	c__Clostridia	o__Clostridiales	f__Ruminococcaceae	g__Ruminiclostridium_9	s__Clostridiales_bacterium_NK3B98_g__Ruminiclostridium_9	OTU130	0	0	0	0	0	12	0	0	2	0	0	2	0	0	0	0
d__Bacteria	k__norank	p__Firmicutes	c__Clostridia	o__Clostridiales	f__Ruminococcaceae	g__Ruminococcaceae_UCG-013	s__uncultured_bacterium_g__Ruminococcaceae_UCG-013	OTU807	0	0	0	3	0	0	0	0	1	0	0	0	0	0	0	2
d__Bacteria	k__norank	p__Bacteroidetes	c__Bacteroidia	o__Bacteroidales	f__Rikenellaceae	g__Alistipes	s__gut_metagenome_g__Alistipes	OTU808	1	1	2	0	0	0	0	2	0	0	2	0	1	0	0	0
d__Bacteria	k__norank	p__Firmicutes	c__Clostridia	o__unclassified_c__Clostridia	f__unclassified_c__Clostridia	g__unclassified_c__Clostridia	s__unclassified_c__Clostridia	OTU99	0	0	2	0	0	0	0	1	5	1	1	0	1	0	0	1
d__Bacteria	k__norank	p__Firmicutes	c__Clostridia	o__Clostridiales	f__Christensenellaceae	g__norank_f__Christensenellaceae	s__unclassified_g__norank_f__Christensenellaceae	OTU553	1	1	0	0	0	1	0	0	0	3	1	0	0	1	0	0
d__Bacteria	k__norank	p__Firmicutes	c__Clostridia	o__Clostridiales	f__Lachnospiraceae	g__unclassified_f__Lachnospiraceae	s__unclassified_f__Lachnospiraceae	OTU80	5	1	0	8	0	0	3	2	0	1	0	2	2	0	0	0
d__Bacteria	k__norank	p__Bacteroidetes	c__Bacteroidia	o__Bacteroidales	f__Prevotellaceae	g__Paraprevotella	s__unclassified_g__Paraprevotella	OTU308	0	0	0	0	0	0	0	0	0	0	0	0	0	0	0	0
d__Bacteria	k__norank	p__Firmicutes	c__Clostridia	o__Clostridiales	f__Peptococcaceae	g__norank_f__Peptococcaceae	s__unclassified_g__norank_f__Peptococcaceae	OTU596	0	0	0	3	0	0	0	0	2	0	0	4	0	4	1	0
d__Bacteria	k__norank	p__Firmicutes	c__Clostridia	o__Clostridiales	f__Lachnospiraceae	g__Lachnospiraceae_NK4A136_group	s__unclassified_g__Lachnospiraceae_NK4A136_group	OTU251	0	0	0	0	0	0	0	0	0	0	0	0	0	0	0	0
d__Bacteria	k__norank	p__Firmicutes	c__Clostridia	o__Clostridiales	f__Family_XIII	g__[Eubacterium]_brachy_group	s__uncultured_bacterium_g__[Eubacterium]_brachy_group	OTU335	0	10	0	0	0	0	0	3	0	0	0	0	0	0	0	0
d__Bacteria	k__norank	p__Firmicutes	c__Clostridia	o__Clostridiales	f__Lachnospiraceae	g__unclassified_f__Lachnospiraceae	s__unclassified_f__Lachnospiraceae	OTU86	0	0	2	1	0	2	8	0	0	0	0	0	0	0	0	0
d__Bacteria	k__norank	p__Firmicutes	c__Clostridia	o__Clostridiales	f__Ruminococcaceae	g__Ruminococcaceae_UCG-005	s__uncultured_bacterium_adhufec311	OTU215	0	0	0	3	0	0	1	0	0	1	0	1	1	1	0	1
d__Bacteria	k__norank	p__Firmicutes	c__Clostridia	o__Clostridiales	f__Ruminococcaceae	g__Ruminococcaceae_UCG-009	s__uncultured_bacterium_g__Ruminococcaceae_UCG-009	OTU641	0	1	0	1	2	2	0	1	8	0	0	1	1	0	1	0
d__Bacteria	k__norank	p__Firmicutes	c__Clostridia	o__Clostridiales	f__Ruminococcaceae	g__Ruminiclostridium_1	s__unclassified_g__Ruminiclostridium_1	OTU178	0	0	0	0	5	0	0	0	0	0	0	0	5	0	0	0
d__Bacteria	k__norank	p__Actinobacteria	c__Actinobacteria	o__Micrococcales	f__Micrococcaceae	g__Pseudarthrobacter	s__unclassified_g__Pseudarthrobacter	OTU423	0	0	0	0	0	0	0	0	0	0	1	1	0	0	0	0
d__Bacteria	k__norank	p__Firmicutes	c__Clostridia	o__Clostridiales	f__Ruminococcaceae	g__Ruminococcaceae_UCG-010	s__unclassified_g__Ruminococcaceae_UCG-010	OTU26	0	0	10	0	2	0	0	0	1	0	1	0	0	0	0	2
d__Bacteria	k__norank	p__Firmicutes	c__Clostridia	o__Clostridiales	f__Clostridiaceae_1	g__Clostridium_sensu_stricto_1	s__uncultured_bacterium_g__Clostridium_sensu_stricto_1	OTU128	0	0	0	0	0	0	0	2	0	0	0	3	0	0	0	5
d__Bacteria	k__norank	p__Firmicutes	c__Clostridia	o__Clostridiales	f__Ruminococcaceae	g__Anaerotruncus	s__uncultured_bacterium_g__Anaerotruncus	OTU245	1	0	0	1	0	1	4	0	0	0	2	1	1	0	0	1
d__Bacteria	k__norank	p__Firmicutes	c__Clostridia	o__Clostridiales	f__Ruminococcaceae	g__Ruminococcaceae_UCG-014	s__unclassified_g__Ruminococcaceae_UCG-014	OTU429	0	0	0	0	0	0	0	0	0	0	0	0	0	0	0	0
d__Bacteria	k__norank	p__Firmicutes	c__Erysipelotrichia	o__Erysipelotrichales	f__Erysipelotrichaceae	g__Faecalibaculum	s__uncultured_bacterium_g__Faecalibaculum	OTU497	0	0	0	0	0	0	0	0	0	0	0	0	0	0	0	0
d__Bacteria	k__norank	p__Firmicutes	c__Clostridia	o__Clostridiales	f__Ruminococcaceae	g__unclassified_f__Ruminococcaceae	s__unclassified_f__Ruminococcaceae	OTU525	0	0	0	1	0	0	0	4	0	4	0	1	0	1	0	0
d__Bacteria	k__norank	p__Firmicutes	c__Clostridia	o__Clostridiales	f__Ruminococcaceae	g__Anaerotruncus	s__unclassified_g__Anaerotruncus	OTU640	0	0	0	0	0	0	0	0	0	0	0	2	0	0	0	0
d__Bacteria	k__norank	p__Actinobacteria	c__Actinobacteria	o__Coriobacteriales	f__Coriobacteriaceae	g__Coriobacteriaceae_UCG-002	s__uncultured_bacterium_g__Coriobacteriaceae_UCG-002	OTU365	0	0	0	0	0	0	0	0	0	0	0	0	0	0	0	0
d__Bacteria	k__norank	p__Firmicutes	c__Clostridia	o__Clostridiales	f__Christensenellaceae	g__Christensenellaceae_R-7_group	s__unclassified_g__Christensenellaceae_R-7_group	OTU670	0	0	0	0	1	1	0	2	2	0	1	0	0	1	0	2
d__Bacteria	k__norank	p__Firmicutes	c__Clostridia	o__Clostridiales	f__Ruminococcaceae	g__Ruminococcaceae_UCG-010	s__uncultured_bacterium_g__Ruminococcaceae_UCG-010	OTU776	0	0	0	0	0	2	0	0	0	0	0	1	0	0	0	0
d__Bacteria	k__norank	p__Firmicutes	c__Clostridia	o__Clostridiales	f__Christensenellaceae	g__norank_f__Christensenellaceae	s__uncultured_bacterium_g__norank_f__Christensenellaceae	OTU139	0	0	0	0	0	1	0	0	3	0	1	1	1	0	1	0
d__Bacteria	k__norank	p__Firmicutes	c__Clostridia	o__Clostridiales	f__Christensenellaceae	g__Christensenellaceae_R-7_group	s__uncultured_bacterium_g__Christensenellaceae_R-7_group	OTU207	0	0	0	1	0	0	0	0	0	0	0	0	0	0	0	0
d__Bacteria	k__norank	p__Actinobacteria	c__Actinobacteria	o__Coriobacteriales	f__Coriobacteriaceae	g__unclassified_f__Coriobacteriaceae	s__unclassified_f__Coriobacteriaceae	OTU477	0	0	1	0	0	1	0	1	0	0	0	0	1	0	0	0
d__Bacteria	k__norank	p__Firmicutes	c__Clostridia	o__Clostridiales	f__Ruminococcaceae	g__unclassified_f__Ruminococcaceae	s__unclassified_f__Ruminococcaceae	OTU176	0	0	0	0	0	0	1	1	1	0	3	0	1	0	1	1
d__Bacteria	k__norank	p__Bacteroidetes	c__Bacteroidia	o__Bacteroidales	f__Bacteroidales_S24-7_group	g__norank_f__Bacteroidales_S24-7_group	s__uncultured_bacterium_g__norank_f__Bacteroidales_S24-7_group	OTU262	0	0	0	0	0	0	0	0	0	0	0	0	0	0	0	0
d__Bacteria	k__norank	p__Firmicutes	c__Clostridia	o__Clostridiales	f__Ruminococcaceae	g__Anaerotruncus	s__unclassified_g__Anaerotruncus	OTU444	0	0	0	0	0	1	0	0	0	6	0	0	0	1	0	0
d__Bacteria	k__norank	p__Firmicutes	c__Clostridia	o__Clostridiales	f__Ruminococcaceae	g__Ruminococcaceae_UCG-013	s__uncultured_Clostridiales_bacterium_g__Ruminococcaceae_UCG-013	OTU522	0	0	0	0	0	8	0	0	0	0	0	0	0	5	7	0
d__Bacteria	k__norank	p__Firmicutes	c__Clostridia	o__Clostridiales	f__Ruminococcaceae	g__Ruminococcaceae_UCG-010	s__uncultured_organism_g__Ruminococcaceae_UCG-010	OTU782	0	0	0	1	1	0	1	0	0	0	3	0	0	0	0	2
d__Bacteria	k__norank	p__Saccharibacteria	c__Unknown_Class_p__Saccharibacteria	o__Unknown_Order_c__Unknown_Class_p__Saccharibacteria	f__Unknown_Family_o__Unknown_Order_c__Unknown_Class_p__Saccharibacteria	g__Candidatus_Saccharimonas	s__uncultured_bacterium_g__Candidatus_Saccharimonas	OTU261	0	0	0	0	0	0	0	0	0	0	0	0	0	0	0	0
d__Bacteria	k__norank	p__Firmicutes	c__Clostridia	o__Clostridiales	f__Lachnospiraceae	g__unclassified_f__Lachnospiraceae	s__unclassified_f__Lachnospiraceae	OTU120	0	0	0	0	0	0	0	5	0	0	0	3	1	2	0	1
d__Bacteria	k__norank	p__Chloroflexi	c__KD4-96	o__norank_c__KD4-96	f__norank_c__KD4-96	g__norank_c__KD4-96	s__unclassified_g__norank_c__KD4-96	OTU254	0	0	0	0	0	0	0	0	0	0	0	0	0	0	0	0
d__Bacteria	k__norank	p__Firmicutes	c__Clostridia	o__Clostridiales	f__Clostridiales_vadinBB60_group	g__norank_f__Clostridiales_vadinBB60_group	s__unclassified_g__norank_f__Clostridiales_vadinBB60_group	OTU209	0	0	2	1	0	0	0	0	1	0	2	0	0	0	1	2
d__Bacteria	k__norank	p__Tenericutes	c__Mollicutes	o__Mollicutes_RF9	f__norank_o__Mollicutes_RF9	g__norank_o__Mollicutes_RF9	s__unclassified_g__norank_o__Mollicutes_RF9	OTU572	0	0	0	0	1	0	0	0	0	0	0	0	0	0	0	0
d__Bacteria	k__norank	p__Firmicutes	c__Clostridia	o__Clostridiales	f__Ruminococcaceae	g__unclassified_f__Ruminococcaceae	s__unclassified_f__Ruminococcaceae	OTU195	0	0	0	0	0	0	0	1	1	0	0	1	0	0	1	0
d__Bacteria	k__norank	p__Proteobacteria	c__Alphaproteobacteria	o__Sphingomonadales	f__Sphingomonadaceae	g__Sphingomonas	s__uncultured_Sphingomonadaceae_bacterium_g__Sphingomonas	OTU375	0	0	0	0	0	0	0	0	0	0	0	0	0	0	0	0
d__Bacteria	k__norank	p__Tenericutes	c__Mollicutes	o__Mollicutes_RF9	f__norank_o__Mollicutes_RF9	g__norank_o__Mollicutes_RF9	s__unclassified_g__norank_o__Mollicutes_RF9	OTU727	1	0	0	0	2	0	0	0	1	0	2	0	1	1	0	1
d__Bacteria	k__norank	p__Firmicutes	c__Erysipelotrichia	o__Erysipelotrichales	f__Erysipelotrichaceae	g__Turicibacter	s__uncultured_bacterium_g__Turicibacter	OTU40	0	0	0	0	0	3	0	0	0	0	0	1	0	0	0	0
d__Bacteria	k__norank	p__Firmicutes	c__Clostridia	o__Clostridiales	f__Lachnospiraceae	g__Coprococcus_1	s__intestinal_bacterium_CG19-1	OTU45	0	0	1	1	1	2	0	0	0	0	1	0	2	0	0	0
d__Bacteria	k__norank	p__Firmicutes	c__Clostridia	o__Clostridiales	f__Peptococcaceae	g__norank_f__Peptococcaceae	s__unclassified_g__norank_f__Peptococcaceae	OTU116	0	0	0	0	0	0	0	0	10	0	0	1	0	0	0	0
d__Bacteria	k__norank	p__Firmicutes	c__Clostridia	o__Clostridiales	f__Peptococcaceae	g__norank_f__Peptococcaceae	s__unclassified_g__norank_f__Peptococcaceae	OTU199	0	0	0	2	2	0	0	0	3	0	0	0	0	2	1	0
d__Bacteria	k__norank	p__Bacteroidetes	c__Bacteroidia	o__Bacteroidales	f__Bacteroidaceae	g__Bacteroides	s__Bacteroides_acidifaciens	OTU320	0	0	0	0	0	0	0	0	0	0	0	0	0	0	0	0
d__Bacteria	k__norank	p__Firmicutes	c__Clostridia	o__Clostridiales	f__Ruminococcaceae	g__unclassified_f__Ruminococcaceae	s__unclassified_f__Ruminococcaceae	OTU552	0	0	10	2	1	0	0	0	0	0	3	0	0	0	0	0
d__Bacteria	k__norank	p__Firmicutes	c__Clostridia	o__Clostridiales	f__Lachnospiraceae	g__Butyrivibrio	s__uncultured_organism_g__Butyrivibrio	OTU762	0	0	0	0	0	0	0	0	1	0	0	0	0	3	0	0
d__Bacteria	k__norank	p__Tenericutes	c__Mollicutes	o__Mollicutes_RF9	f__norank_o__Mollicutes_RF9	g__norank_o__Mollicutes_RF9	s__uncultured_bacterium_g__norank_o__Mollicutes_RF9	OTU797	0	0	0	0	0	0	0	0	0	0	0	0	0	1	0	0
d__Bacteria	k__norank	p__Firmicutes	c__Clostridia	o__Clostridiales	f__Lachnospiraceae	g__unclassified_f__Lachnospiraceae	s__unclassified_f__Lachnospiraceae	OTU852	0	0	2	0	0	0	0	1	0	0	0	0	1	0	0	0
d__Bacteria	k__norank	p__Proteobacteria	c__Alphaproteobacteria	o__Rhizobiales	f__Bradyrhizobiaceae	g__Bradyrhizobium	s__Bradyrhizobium_elkanii	OTU185	0	0	0	0	1	0	0	0	0	0	0	0	0	0	0	2
d__Bacteria	k__norank	p__Chloroflexi	c__Chloroflexia	o__Chloroflexales	f__Roseiflexaceae	g__Roseiflexus	s__uncultured_bacterium_g__Roseiflexus	OTU415	0	0	0	0	0	0	0	0	0	0	0	0	0	0	0	0
d__Bacteria	k__norank	p__Proteobacteria	c__Alphaproteobacteria	o__Rhizobiales	f__Xanthobacteraceae	g__norank_f__Xanthobacteraceae	s__uncultured_bacterium_g__norank_f__Xanthobacteraceae	OTU427	0	0	0	0	0	0	0	0	0	0	0	0	0	0	0	0
d__Bacteria	k__norank	p__Firmicutes	c__unclassified_p__Firmicutes	o__unclassified_p__Firmicutes	f__unclassified_p__Firmicutes	g__unclassified_p__Firmicutes	s__unclassified_p__Firmicutes	OTU454	0	0	0	0	0	0	0	0	0	0	0	0	0	3	0	0
d__Bacteria	k__norank	p__Firmicutes	c__Clostridia	o__Clostridiales	f__Ruminococcaceae	g__Anaerotruncus	s__unclassified_g__Anaerotruncus	OTU621	0	0	0	0	2	0	0	0	0	2	0	0	2	0	0	1
d__Bacteria	k__norank	p__Firmicutes	c__Clostridia	o__Clostridiales	f__Ruminococcaceae	g__Anaerotruncus	s__uncultured_Clostridiales_bacterium_g__Anaerotruncus	OTU736	0	0	0	0	0	0	3	0	1	0	1	0	0	0	0	1
d__Bacteria	k__norank	p__Firmicutes	c__Clostridia	o__Clostridiales	f__Ruminococcaceae	g__Hydrogenoanaerobacterium	s__Selenomonadales_bacterium_Marseille-P2399	OTU5	0	2	0	0	0	1	2	0	0	0	0	0	0	0	0	0
d__Bacteria	k__norank	p__Bacteroidetes	c__Bacteroidia	o__Bacteroidales	f__Bacteroidales_S24-7_group	g__norank_f__Bacteroidales_S24-7_group	s__uncultured_bacterium_g__norank_f__Bacteroidales_S24-7_group	OTU300	0	0	0	0	0	0	0	0	0	0	0	0	0	0	0	0
d__Bacteria	k__norank	p__Bacteroidetes	c__Bacteroidia	o__Bacteroidales	f__Prevotellaceae	g__Prevotellaceae_NK3B31_group	s__uncultured_bacterium_g__Prevotellaceae_NK3B31_group	OTU331	0	0	0	0	0	0	0	0	0	0	0	0	0	0	0	0
d__Bacteria	k__norank	p__Proteobacteria	c__Betaproteobacteria	o__Burkholderiales	f__Burkholderiaceae	g__Ralstonia	s__unidentified_marine_bacterioplankton_g__Ralstonia	OTU593	0	0	2	0	0	0	0	0	0	0	2	1	0	1	0	1
d__Bacteria	k__norank	p__Tenericutes	c__Mollicutes	o__Mollicutes_RF9	f__norank_o__Mollicutes_RF9	g__norank_o__Mollicutes_RF9	s__uncultured_Erysipelotrichia_bacterium_g__norank	OTU594	0	0	0	2	6	0	0	0	0	0	0	0	0	0	0	0
d__Bacteria	k__norank	p__Firmicutes	c__Clostridia	o__Clostridiales	f__Ruminococcaceae	g__Anaerotruncus	s__unclassified_g__Anaerotruncus	OTU713	0	1	0	2	2	1	0	1	0	1	1	0	1	2	1	0
d__Bacteria	k__norank	p__Firmicutes	c__Clostridia	o__Clostridiales	f__Clostridiales_vadinBB60_group	g__norank_f__Clostridiales_vadinBB60_group	s__uncultured_bacterium_g__norank_f__Clostridiales_vadinBB60_group	OTU724	0	0	0	0	0	0	0	0	0	0	0	0	0	0	0	0
d__Bacteria	k__norank	p__Firmicutes	c__Clostridia	o__Clostridiales	f__Christensenellaceae	g__unclassified_f__Christensenellaceae	s__unclassified_f__Christensenellaceae	OTU793	0	0	0	1	2	0	0	0	1	0	1	1	0	1	0	0
d__Bacteria	k__norank	p__Firmicutes	c__Clostridia	o__Clostridiales	f__Lachnospiraceae	g__Tyzzerella	s__unclassified_g__Tyzzerella	OTU796	0	0	0	0	0	0	0	0	0	0	1	1	0	0	0	0
d__Bacteria	k__norank	p__Actinobacteria	c__Actinobacteria	o__Bifidobacteriales	f__Bifidobacteriaceae	g__Bifidobacterium	s__Bifidobacterium_pseudocatenulatum_DSM_20438__JCM_1200__LMG_10505	OTU55	1	0	0	0	4	0	0	0	0	0	1	0	0	0	0	0
d__Bacteria	k__norank	p__Firmicutes	c__Clostridia	o__Clostridiales	f__Clostridiales_vadinBB60_group	g__norank_f__Clostridiales_vadinBB60_group	s__uncultured_bacterium_g__norank_f__Clostridiales_vadinBB60_group	OTU336	0	0	0	0	0	0	0	0	0	0	0	2	0	0	0	0
d__Bacteria	k__norank	p__Bacteroidetes	c__Bacteroidia	o__Bacteroidales	f__Bacteroidaceae	g__Bacteroides	s__Bacteroides_sartorii	OTU345	0	0	0	0	0	0	0	0	0	0	0	0	0	0	0	0
d__Bacteria	k__norank	p__Firmicutes	c__Clostridia	o__Clostridiales	f__Ruminococcaceae	g__Ruminiclostridium_5	s__unclassified_g__Ruminiclostridium_5	OTU818	0	0	0	0	1	0	0	1	1	0	0	0	0	0	0	0
d__Bacteria	k__norank	p__Firmicutes	c__Clostridia	o__Clostridiales	f__Christensenellaceae	g__norank_f__Christensenellaceae	s__uncultured_bacterium_g__norank_f__Christensenellaceae	OTU144	0	0	0	2	2	1	0	0	1	1	2	0	0	1	3	0
d__Bacteria	k__norank	p__Firmicutes	c__Clostridia	o__Clostridiales	f__Ruminococcaceae	g__[Eubacterium]_coprostanoligenes_group	s__unclassified_g__[Eubacterium]_coprostanoligenes_group	OTU212	0	0	1	0	0	1	0	0	0	1	0	0	1	0	0	0
d__Bacteria	k__norank	p__Firmicutes	c__Clostridia	o__Clostridiales	f__Ruminococcaceae	g__Ruminococcaceae_UCG-013	s__unclassified_g__Ruminococcaceae_UCG-013	OTU342	0	0	0	0	0	1	0	1	0	3	0	0	0	1	4	0
d__Bacteria	k__norank	p__Chloroflexi	c__Chloroflexia	o__Chloroflexales	f__Roseiflexaceae	g__Roseiflexus	s__uncultured_bacterium_g__Roseiflexus	OTU433	0	1	0	0	0	0	0	0	0	0	0	0	0	0	0	0
d__Bacteria	k__norank	p__Firmicutes	c__Clostridia	o__Clostridiales	f__Ruminococcaceae	g__unclassified_f__Ruminococcaceae	s__unclassified_f__Ruminococcaceae	OTU646	0	0	0	1	0	0	0	1	0	1	2	0	0	1	0	0
d__Bacteria	k__norank	p__Firmicutes	c__Bacilli	o__Lactobacillales	f__Lactobacillaceae	g__Lactobacillus	s__Lactobacillus_saerimneri	OTU719	0	1	0	1	0	0	0	0	0	0	0	0	0	0	0	0
d__Bacteria	k__norank	p__Firmicutes	c__Clostridia	o__Clostridiales	f__Ruminococcaceae	g__Ruminococcus_1	s__uncultured_organism_g__Ruminococcus_1	OTU227	0	1	0	9	0	0	0	0	0	0	0	0	0	0	0	0
d__Bacteria	k__norank	p__Deferribacteres	c__Deferribacteres	o__Deferribacterales	f__Deferribacteraceae	g__Mucispirillum	s__uncultured_bacterium_g__Mucispirillum	OTU272	0	0	0	0	0	0	0	0	0	0	0	0	0	0	0	0
d__Bacteria	k__norank	p__Chloroflexi	c__Chloroflexia	o__Chloroflexales	f__Roseiflexaceae	g__Roseiflexus	s__uncultured_bacterium_g__Roseiflexus	OTU277	0	0	0	0	0	0	0	0	0	0	0	0	0	0	0	0
d__Bacteria	k__norank	p__Actinobacteria	c__Actinobacteria	o__Solirubrobacterales	f__Solirubrobacteraceae	g__Solirubrobacter	s__uncultured_bacterium_g__Solirubrobacter	OTU414	0	0	0	0	0	0	0	0	0	0	0	0	0	0	0	0
d__Bacteria	k__norank	p__Firmicutes	c__Clostridia	o__Clostridiales	f__Ruminococcaceae	g__Anaerotruncus	s__unclassified_g__Anaerotruncus	OTU546	0	0	0	0	1	0	1	0	2	0	0	0	0	0	0	0
d__Bacteria	k__norank	p__Tenericutes	c__Mollicutes	o__Mollicutes_RF9	f__norank_o__Mollicutes_RF9	g__norank_o__Mollicutes_RF9	s__uncultured_bacterium_g__norank_o__Mollicutes_RF9	OTU571	0	0	0	0	0	0	0	0	2	0	0	0	0	0	0	0
d__Bacteria	k__norank	p__Firmicutes	c__Clostridia	o__Clostridiales	f__Ruminococcaceae	g__Ruminiclostridium_5	s__uncultured_bacterium_g__Ruminiclostridium_5	OTU806	0	0	1	0	0	0	0	0	0	1	2	3	0	0	0	0
d__Bacteria	k__norank	p__Firmicutes	c__Clostridia	o__Clostridiales	f__Ruminococcaceae	g__Ruminococcaceae_UCG-013	s__unclassified_g__Ruminococcaceae_UCG-013	OTU108	0	0	0	1	2	0	0	0	3	0	0	0	0	3	0	0
d__Bacteria	k__norank	p__Firmicutes	c__Clostridia	o__Clostridiales	f__Peptococcaceae	g__norank_f__Peptococcaceae	s__uncultured_bacterium_g__norank_f__Peptococcaceae	OTU112	0	0	0	2	0	0	0	1	1	0	0	0	0	1	0	0
d__Bacteria	k__norank	p__Acidobacteria	c__Acidobacteria	o__Blastocatellales	f__Blastocatellaceae__Subgroup_4_	g__RB41	s__unclassified_g__RB41	OTU374	0	0	0	0	0	0	0	0	0	0	0	0	0	0	0	0
d__Bacteria	k__norank	p__Actinobacteria	c__Actinobacteria	o__Propionibacteriales	f__Nocardioidaceae	g__Marmoricola	s__uncultured_bacterium_g__Marmoricola	OTU395	0	0	0	0	0	0	0	0	0	0	0	0	0	0	0	0
d__Bacteria	k__norank	p__Firmicutes	c__Clostridia	o__Clostridiales	f__Ruminococcaceae	g__unclassified_f__Ruminococcaceae	s__unclassified_f__Ruminococcaceae	OTU650	0	0	0	0	0	0	0	0	8	1	0	0	0	1	0	0
d__Bacteria	k__norank	p__Firmicutes	c__Clostridia	o__Clostridiales	f__Ruminococcaceae	g__Ruminiclostridium_9	s__unclassified_g__Ruminiclostridium_9	OTU92	0	0	0	0	0	0	0	4	0	6	0	5	0	0	0	0
d__Bacteria	k__norank	p__Actinobacteria	c__Actinobacteria	o__Streptomycetales	f__Streptomycetaceae	g__Streptomyces	s__unclassified_g__Streptomyces	OTU358	0	0	0	0	0	0	0	0	0	0	0	0	0	0	0	0
d__Bacteria	k__norank	p__Proteobacteria	c__Deltaproteobacteria	o__Desulfovibrionales	f__Desulfovibrionaceae	g__Desulfovibrio	s__unclassified_g__Desulfovibrio	OTU431	0	0	0	0	0	0	0	0	0	0	0	0	0	0	0	0
d__Bacteria	k__norank	p__Firmicutes	c__Clostridia	o__Clostridiales	f__Lachnospiraceae	g__unclassified_f__Lachnospiraceae	s__unclassified_f__Lachnospiraceae	OTU668	0	0	0	0	0	0	1	0	0	0	0	0	0	0	1	0
d__Bacteria	k__norank	p__Firmicutes	c__Clostridia	o__Clostridiales	f__Syntrophomonadaceae	g__Syntrophomonas	s__unclassified_g__Syntrophomonas	OTU790	0	0	0	0	0	0	0	0	2	0	0	0	0	2	0	0
d__Bacteria	k__norank	p__Bacteroidetes	c__Bacteroidia	o__Bacteroidales	f__Bacteroidales_S24-7_group	g__norank_f__Bacteroidales_S24-7_group	s__uncultured_bacterium_g__norank_f__Bacteroidales_S24-7_group	OTU369	0	0	0	0	0	0	0	0	0	0	0	0	0	0	0	0
d__Bacteria	k__norank	p__Firmicutes	c__Clostridia	o__Clostridiales	f__Peptostreptococcaceae	g__Peptoclostridium	s__Peptoclostridium_difficile_g__Peptoclostridium	OTU459	0	0	0	0	0	0	0	0	0	0	0	2	0	0	0	0
d__Bacteria	k__norank	p__Firmicutes	c__Erysipelotrichia	o__Erysipelotrichales	f__Erysipelotrichaceae	g__[Clostridium]_innocuum_group	s__uncultured_bacterium_g__[Clostridium]_innocuum_group	OTU503	3	0	0	0	1	0	0	0	1	0	0	0	0	0	0	0
d__Bacteria	k__norank	p__Firmicutes	c__Clostridia	o__Clostridiales	f__Ruminococcaceae	g__Ruminococcaceae_UCG-009	s__uncultured_bacterium_g__Ruminococcaceae_UCG-009	OTU686	0	1	0	0	0	0	0	1	1	0	0	0	0	1	1	0
d__Bacteria	k__norank	p__Firmicutes	c__Clostridia	o__Clostridiales	f__Ruminococcaceae	g__Anaerotruncus	s__unclassified_g__Anaerotruncus	OTU753	0	0	0	0	0	0	1	0	0	0	1	0	1	0	0	0
d__Bacteria	k__norank	p__Firmicutes	c__Clostridia	o__Clostridiales	f__Ruminococcaceae	g__Ruminiclostridium	s__uncultured_organism_g__Ruminiclostridium	OTU829	0	0	0	0	0	0	0	1	0	1	5	0	0	3	1	0
d__Bacteria	k__norank	p__Bacteroidetes	c__Bacteroidia	o__Bacteroidales	f__Bacteroidales_S24-7_group	g__norank_f__Bacteroidales_S24-7_group	s__uncultured_bacterium_g__norank_f__Bacteroidales_S24-7_group	OTU304	0	1	0	0	0	0	0	0	0	0	0	0	0	0	0	0
d__Bacteria	k__norank	p__Bacteroidetes	c__Bacteroidia	o__Bacteroidales	f__Bacteroidales_S24-7_group	g__norank_f__Bacteroidales_S24-7_group	s__uncultured_bacterium_g__norank_f__Bacteroidales_S24-7_group	OTU350	0	0	0	0	0	0	0	0	0	0	0	0	0	0	0	0
d__Bacteria	k__norank	p__Bacteroidetes	c__Bacteroidia	o__Bacteroidales	f__Bacteroidales_S24-7_group	g__norank_f__Bacteroidales_S24-7_group	s__uncultured_bacterium_g__norank_f__Bacteroidales_S24-7_group	OTU380	0	0	0	0	0	0	0	0	0	0	0	0	0	0	1	1
d__Bacteria	k__norank	p__Firmicutes	c__Clostridia	o__Clostridiales	f__Ruminococcaceae	g__Candidatus_Soleaferrea	s__Ruminococcaceae_bacterium_GD6	OTU456	0	1	0	0	0	0	0	0	2	1	0	0	0	0	0	0
d__Bacteria	k__norank	p__Firmicutes	c__Clostridia	o__Clostridiales	f__Ruminococcaceae	g__unclassified_f__Ruminococcaceae	s__unclassified_f__Ruminococcaceae	OTU545	0	0	0	0	0	0	0	0	0	0	1	0	0	0	0	0
d__Bacteria	k__norank	p__Firmicutes	c__Clostridia	o__Clostridiales	f__Ruminococcaceae	g__Ruminococcaceae_UCG-009	s__uncultured_bacterium_g__Ruminococcaceae_UCG-009	OTU595	0	0	0	0	0	0	0	0	0	2	5	0	0	0	0	1
d__Bacteria	k__norank	p__Firmicutes	c__Clostridia	o__Clostridiales	f__Ruminococcaceae	g__unclassified_f__Ruminococcaceae	s__unclassified_f__Ruminococcaceae	OTU844	0	0	0	0	0	0	0	0	0	0	0	0	0	0	0	0
d__Bacteria	k__norank	p__Firmicutes	c__Clostridia	o__Clostridiales	f__Christensenellaceae	g__norank_f__Christensenellaceae	s__uncultured_bacterium_g__norank_f__Christensenellaceae	OTU126	0	0	1	0	0	1	0	0	0	1	1	1	1	0	0	0
d__Bacteria	k__norank	p__Firmicutes	c__Clostridia	o__Clostridiales	f__Clostridiales_vadinBB60_group	g__norank_f__Clostridiales_vadinBB60_group	s__uncultured_bacterium_g__norank_f__Clostridiales_vadinBB60_group	OTU161	0	0	0	6	0	0	0	0	0	0	1	0	0	1	0	1
d__Bacteria	k__norank	p__Bacteroidetes	c__Bacteroidia	o__Bacteroidales	f__Bacteroidales_S24-7_group	g__norank_f__Bacteroidales_S24-7_group	s__unclassified_g__norank_f__Bacteroidales_S24-7_group	OTU267	0	0	0	0	0	0	0	0	0	0	0	1	1	1	1	0
d__Bacteria	k__norank	p__Actinobacteria	c__Actinobacteria	o__Streptosporangiales	f__Thermomonosporaceae	g__Actinomadura	s__Actinomadura_hallensis	OTU291	0	0	0	0	0	0	0	0	0	0	0	0	0	0	0	0
d__Bacteria	k__norank	p__Firmicutes	c__Clostridia	o__Clostridiales	f__Ruminococcaceae	g__Ruminiclostridium_5	s__unclassified_g__Ruminiclostridium_5	OTU341	0	0	0	0	0	0	0	0	0	0	0	0	0	0	0	0
d__Bacteria	k__norank	p__Actinobacteria	c__Actinobacteria	o__Corynebacteriales	f__Mycobacteriaceae	g__Mycobacterium	s__unclassified_g__Mycobacterium	OTU381	0	0	0	0	0	0	0	0	0	0	0	0	0	0	0	0
d__Bacteria	k__norank	p__Firmicutes	c__Clostridia	o__Clostridiales	f__Ruminococcaceae	g__Ruminococcus_1	s__unclassified_g__Ruminococcus_1	OTU523	0	0	0	0	0	0	0	0	0	0	0	0	0	0	0	0
d__Bacteria	k__norank	p__Bacteroidetes	c__Bacteroidia	o__Bacteroidales	f__Rikenellaceae	g__Alistipes	s__Alistipes_sp._CHKCI003	OTU15	0	0	2	0	0	0	0	0	0	0	1	0	0	0	0	0
d__Bacteria	k__norank	p__Firmicutes	c__Clostridia	o__Clostridiales	f__Ruminococcaceae	g__Ruminococcaceae_UCG-010	s__unclassified_g__Ruminococcaceae_UCG-010	OTU222	0	0	0	0	0	0	0	0	0	0	0	0	0	0	0	0
d__Bacteria	k__norank	p__Firmicutes	c__Clostridia	o__Clostridiales	f__Clostridiales_vadinBB60_group	g__norank_f__Clostridiales_vadinBB60_group	s__uncultured_prokaryote_g__norank_f__Clostridiales_vadinBB60_group	OTU247	0	0	0	0	0	0	0	0	0	0	0	0	0	0	0	0
d__Bacteria	k__norank	p__Bacteroidetes	c__Bacteroidia	o__Bacteroidales	f__Bacteroidales_S24-7_group	g__norank_f__Bacteroidales_S24-7_group	s__uncultured_bacterium_g__norank_f__Bacteroidales_S24-7_group	OTU253	0	0	0	0	0	0	0	0	0	0	0	0	0	0	0	0
d__Bacteria	k__norank	p__Verrucomicrobia	c__Spartobacteria	o__Chthoniobacterales	f__DA101_soil_group	g__norank_f__DA101_soil_group	s__uncultured_Prosthecobacter_sp._g__norank_f__DA101_soil_group	OTU279	0	0	0	0	0	0	0	0	0	0	0	0	0	0	0	0
d__Bacteria	k__norank	p__Cyanobacteria	c__Cyanobacteria	o__Gastranaerophilales	f__norank_o__Gastranaerophilales	g__norank_o__Gastranaerophilales	s__unclassified_g__norank_o__Gastranaerophilales	OTU328	0	0	0	0	0	0	0	0	2	1	0	0	0	0	0	0
d__Bacteria	k__norank	p__Proteobacteria	c__Epsilonproteobacteria	o__Campylobacterales	f__Helicobacteraceae	g__Helicobacter	s__Helicobacter_ganmani	OTU446	0	0	0	0	0	0	0	0	0	0	0	0	0	0	0	0
d__Bacteria	k__norank	p__Firmicutes	c__Clostridia	o__Clostridiales	f__Ruminococcaceae	g__Ruminococcaceae_UCG-007	s__unclassified_g__Ruminococcaceae_UCG-007	OTU789	0	0	0	0	1	0	0	0	0	0	1	0	0	1	0	0
d__Bacteria	k__norank	p__Proteobacteria	c__Alphaproteobacteria	o__Rhizobiales	f__Xanthobacteraceae	g__Variibacter	s__uncultured_forest_soil_bacterium_g__Variibacter	OTU840	0	0	0	0	0	0	0	0	0	0	0	0	0	0	0	0
d__Bacteria	k__norank	p__Firmicutes	c__Clostridia	o__Clostridiales	f__Ruminococcaceae	g__Ruminiclostridium_5	s__uncultured_organism_g__Ruminiclostridium_5	OTU24	0	0	6	0	2	0	0	0	0	0	0	0	0	0	0	0
d__Bacteria	k__norank	p__Gemmatimonadetes	c__Gemmatimonadetes	o__Gemmatimonadales	f__Gemmatimonadaceae	g__Gemmatimonas	s__uncultured_soil_bacterium_g__Gemmatimonas	OTU354	0	0	0	0	0	0	0	0	0	0	0	0	0	0	0	0
d__Bacteria	k__norank	p__Actinobacteria	c__Actinobacteria	o__Propionibacteriales	f__Nocardioidaceae	g__Kribbella	s__uncultured_bacterium_g__Kribbella	OTU391	0	0	0	0	0	0	0	0	0	0	0	0	0	0	0	0
d__Bacteria	k__norank	p__Actinobacteria	c__Actinobacteria	o__Pseudonocardiales	f__Pseudonocardiaceae	g__Pseudonocardia	s__uncultured_bacterium_g__Pseudonocardia	OTU392	0	0	0	0	0	0	0	0	0	0	0	0	0	0	0	0
d__Bacteria	k__norank	p__Firmicutes	c__Clostridia	o__Clostridiales	f__Lachnospiraceae	g__unclassified_f__Lachnospiraceae	s__unclassified_f__Lachnospiraceae	OTU462	0	0	0	0	0	0	0	0	0	0	0	0	0	0	0	0
d__Bacteria	k__norank	p__Firmicutes	c__Clostridia	o__Clostridiales	f__Ruminococcaceae	g__Anaerotruncus	s__unclassified_g__Anaerotruncus	OTU486	0	0	0	0	0	0	0	0	0	0	0	1	1	0	0	0
d__Bacteria	k__norank	p__Actinobacteria	c__Actinobacteria	o__Coriobacteriales	f__Coriobacteriaceae	g__Gordonibacter	s__unclassified_g__Gordonibacter	OTU555	1	0	0	0	0	0	0	0	0	0	0	4	0	0	0	0
d__Bacteria	k__norank	p__Firmicutes	c__Clostridia	o__Clostridiales	f__Ruminococcaceae	g__Anaerotruncus	s__unclassified_g__Anaerotruncus	OTU687	0	0	0	0	0	0	0	0	0	1	0	0	0	0	0	0
d__Bacteria	k__norank	p__unclassified_k__norank	c__unclassified_k__norank	o__unclassified_k__norank	f__unclassified_k__norank	g__unclassified_k__norank	s__unclassified_k__norank	OTU706	1	0	0	0	0	1	0	0	0	0	0	0	0	0	0	0
d__Bacteria	k__norank	p__Proteobacteria	c__Alphaproteobacteria	o__Rhizobiales	f__Xanthobacteraceae	g__Variibacter	s__uncultured_forest_soil_bacterium_g__Variibacter	OTU252	0	0	0	0	0	0	0	0	0	0	0	0	0	0	0	0
d__Bacteria	k__norank	p__Actinobacteria	c__Actinobacteria	o__Micromonosporales	f__Micromonosporaceae	g__Longispora	s__uncultured_bacterium_g__Longispora	OTU357	0	0	0	0	0	0	0	0	0	0	0	0	0	0	0	0
d__Bacteria	k__norank	p__Actinobacteria	c__Actinobacteria	o__Frankiales	f__Acidothermaceae	g__Acidothermus	s__Thermomonosporaceae_bacterium_YE4-D4-16-CH2	OTU403	0	0	0	0	0	0	0	0	0	0	0	0	0	0	0	0
d__Bacteria	k__norank	p__Tenericutes	c__Mollicutes	o__Mollicutes_RF9	f__norank_o__Mollicutes_RF9	g__norank_o__Mollicutes_RF9	s__unclassified_g__norank_o__Mollicutes_RF9	OTU547	0	0	0	0	0	0	0	0	1	0	0	0	0	0	1	0
d__Bacteria	k__norank	p__Bacteroidetes	c__Bacteroidia	o__Bacteroidales	f__Bacteroidaceae	g__Bacteroides	s__unclassified_g__Bacteroides	OTU554	0	1	0	0	1	0	0	0	0	0	0	0	0	0	0	0
d__Bacteria	k__norank	p__Firmicutes	c__Clostridia	o__Clostridiales	f__Ruminococcaceae	g__unclassified_f__Ruminococcaceae	s__unclassified_f__Ruminococcaceae	OTU708	0	0	0	0	0	0	0	0	2	1	0	0	1	0	0	0
d__Bacteria	k__norank	p__Firmicutes	c__Clostridia	o__Clostridiales	f__Christensenellaceae	g__unclassified_f__Christensenellaceae	s__unclassified_f__Christensenellaceae	OTU205	0	0	0	0	0	0	0	0	0	0	0	1	0	2	0	0
d__Bacteria	k__norank	p__Firmicutes	c__Clostridia	o__Clostridiales	f__Ruminococcaceae	g__Ruminococcaceae_UCG-010	s__uncultured_bacterium_g__Ruminococcaceae_UCG-010	OTU240	0	0	0	0	0	0	0	0	0	0	0	0	0	0	1	0
d__Bacteria	k__norank	p__Bacteroidetes	c__Bacteroidia	o__Bacteroidales	f__Rikenellaceae	g__Rikenella	s__uncultured_bacterium_g__Rikenella	OTU244	0	0	0	0	0	0	0	0	0	0	0	0	0	0	0	0
d__Bacteria	k__norank	p__Bacteroidetes	c__Bacteroidia	o__Bacteroidales	f__Bacteroidales_S24-7_group	g__norank_f__Bacteroidales_S24-7_group	s__uncultured_bacterium_g__norank_f__Bacteroidales_S24-7_group	OTU259	0	0	0	0	0	0	0	0	0	0	0	0	0	0	0	0
d__Bacteria	k__norank	p__Bacteroidetes	c__Bacteroidia	o__Bacteroidales	f__Bacteroidales_S24-7_group	g__norank_f__Bacteroidales_S24-7_group	s__unclassified_g__norank_f__Bacteroidales_S24-7_group	OTU280	0	0	0	0	0	0	0	0	0	0	0	0	0	0	0	0
d__Bacteria	k__norank	p__Actinobacteria	c__Actinobacteria	o__Micromonosporales	f__Micromonosporaceae	g__unclassified_f__Micromonosporaceae	s__unclassified_f__Micromonosporaceae	OTU286	0	0	0	0	0	0	0	0	0	0	0	0	0	0	0	0
d__Bacteria	k__norank	p__Actinobacteria	c__Actinobacteria	o__Gaiellales	f__Gaiellaceae	g__Gaiella	s__uncultured_bacterium_g__Gaiella	OTU309	0	0	0	0	0	0	0	0	0	0	0	0	0	0	0	0
d__Bacteria	k__norank	p__Bacteroidetes	c__Bacteroidia	o__Bacteroidales	f__Bacteroidales_S24-7_group	g__norank_f__Bacteroidales_S24-7_group	s__uncultured_Bacteroidales_bacterium_g__norank_f__Bacteroidales_S24-7_group	OTU348	0	0	0	0	0	1	0	0	0	0	0	0	0	0	0	0
d__Bacteria	k__norank	p__Actinobacteria	c__Actinobacteria	o__Propionibacteriales	f__Nocardioidaceae	g__Nocardioides	s__uncultured_bacterium_g__Nocardioides	OTU367	0	0	0	0	0	0	0	0	0	0	0	0	0	0	0	0
d__Bacteria	k__norank	p__Actinobacteria	c__Actinobacteria	o__norank_c__Actinobacteria	f__norank_c__Actinobacteria	g__norank_c__Actinobacteria	s__uncultured_bacterium_g__norank_c__Actinobacteria	OTU396	0	0	0	0	0	0	0	0	0	0	0	0	0	0	0	0
d__Bacteria	k__norank	p__Firmicutes	c__Clostridia	o__Clostridiales	f__Ruminococcaceae	g__unclassified_f__Ruminococcaceae	s__unclassified_f__Ruminococcaceae	OTU617	0	0	0	0	0	0	0	0	1	0	1	0	0	0	0	0
d__Bacteria	k__norank	p__Proteobacteria	c__Alphaproteobacteria	o__Rhizobiales	f__Methylobacteriaceae	g__Meganema	s__Meganema_perideroedes	OTU30	0	1	3	1	2	0	0	0	0	0	0	0	0	0	0	0
d__Bacteria	k__norank	p__Firmicutes	c__Clostridia	o__Clostridiales	f__Ruminococcaceae	g__unclassified_f__Ruminococcaceae	s__unclassified_f__Ruminococcaceae	OTU239	0	0	0	0	2	0	1	0	0	0	0	0	1	0	0	0
d__Bacteria	k__norank	p__Proteobacteria	c__Betaproteobacteria	o__Burkholderiales	f__Alcaligenaceae	g__Parasutterella	s__Sutterellaceae_bacterium_YL45	OTU281	0	0	0	0	0	0	0	0	0	0	0	0	0	0	0	0
d__Bacteria	k__norank	p__Bacteroidetes	c__Bacteroidia	o__Bacteroidales	f__Bacteroidales_S24-7_group	g__norank_f__Bacteroidales_S24-7_group	s__unclassified_g__norank_f__Bacteroidales_S24-7_group	OTU303	0	0	0	0	0	0	0	0	0	0	0	0	0	0	0	0
d__Bacteria	k__norank	p__Bacteroidetes	c__Bacteroidia	o__Bacteroidales	f__Bacteroidales_S24-7_group	g__norank_f__Bacteroidales_S24-7_group	s__uncultured_Bacteroidales_bacterium_g__norank_f__Bacteroidales_S24-7_group	OTU307	0	0	0	0	0	0	0	0	0	0	0	0	0	0	0	0
d__Bacteria	k__norank	p__Chloroflexi	c__Anaerolineae	o__Anaerolineales	f__Anaerolineaceae	g__norank_f__Anaerolineaceae	s__wastewater_metagenome_g__norank_f__Anaerolineaceae	OTU352	0	0	0	0	0	0	0	0	0	0	0	0	0	0	0	0
d__Bacteria	k__norank	p__Bacteroidetes	c__Bacteroidia	o__Bacteroidales	f__Bacteroidales_S24-7_group	g__norank_f__Bacteroidales_S24-7_group	s__uncultured_bacterium_g__norank_f__Bacteroidales_S24-7_group	OTU389	0	0	0	0	0	0	0	0	0	0	0	0	0	0	0	0
d__Bacteria	k__norank	p__Chloroflexi	c__Chloroflexia	o__Chloroflexales	f__Roseiflexaceae	g__Roseiflexus	s__uncultured_bacterium_g__Roseiflexus	OTU404	0	0	0	0	0	0	0	0	0	0	0	0	0	0	0	0
d__Bacteria	k__norank	p__Firmicutes	c__Clostridia	o__Clostridiales	f__Lachnospiraceae	g__Lachnoclostridium	s__unclassified_g__Lachnoclostridium	OTU416	0	0	0	0	0	0	0	0	0	0	0	0	0	0	0	1
d__Bacteria	k__norank	p__Chloroflexi	c__Chloroflexia	o__Chloroflexales	f__Roseiflexaceae	g__Roseiflexus	s__uncultured_bacterium_g__Roseiflexus	OTU425	0	0	0	0	0	0	0	0	0	0	0	0	0	0	0	0
d__Bacteria	k__norank	p__Actinobacteria	c__Actinobacteria	o__Corynebacteriales	f__Nocardiaceae	g__Rhodococcus	s__Rhodococcus_erythropolis	OTU662	0	0	0	0	0	0	0	0	0	0	1	0	0	0	0	0
d__Bacteria	k__norank	p__Proteobacteria	c__Gammaproteobacteria	o__Pseudomonadales	f__Moraxellaceae	g__Acinetobacter	s__unclassified_g__Acinetobacter	OTU685	0	0	1	0	0	1	0	2	0	0	0	0	0	1	0	0
d__Bacteria	k__norank	p__Firmicutes	c__Clostridia	o__Clostridiales	f__Clostridiaceae_1	g__Clostridium_sensu_stricto_1	s__unclassified_g__Clostridium_sensu_stricto_1	OTU817	0	0	0	0	0	0	0	0	0	0	2	0	0	0	0	0
d__Bacteria	k__norank	p__Firmicutes	c__Clostridia	o__Clostridiales	f__Christensenellaceae	g__Christensenellaceae_R-7_group	s__uncultured_Clostridiaceae_bacterium_g__Christensenellaceae_R-7_group	OTU47	0	0	0	0	0	6	0	0	0	0	0	0	0	0	0	0
d__Bacteria	k__norank	p__Firmicutes	c__Clostridia	o__Clostridiales	f__Ruminococcaceae	g__Anaerotruncus	s__unclassified_g__Anaerotruncus	OTU96	0	0	0	0	0	0	0	0	0	2	0	3	0	0	0	0
d__Bacteria	k__norank	p__Firmicutes	c__Clostridia	o__Clostridiales	f__Clostridiales_vadinBB60_group	g__norank_f__Clostridiales_vadinBB60_group	s__uncultured_prokaryote_g__norank_f__Clostridiales_vadinBB60_group	OTU147	0	0	0	0	0	0	0	0	0	0	6	0	0	0	0	0
d__Bacteria	k__norank	p__Firmicutes	c__Clostridia	o__Clostridiales	f__Ruminococcaceae	g__Candidatus_Soleaferrea	s__Ruminococcaceae_bacterium_Marseille-P2935	OTU183	0	0	0	0	0	0	0	0	0	0	0	0	0	0	0	1
d__Bacteria	k__norank	p__Tenericutes	c__Mollicutes	o__Mollicutes_RF9	f__norank_o__Mollicutes_RF9	g__norank_o__Mollicutes_RF9	s__uncultured_bacterium_g__norank_o__Mollicutes_RF9	OTU208	0	0	0	0	0	0	0	0	0	0	0	0	0	0	0	0
d__Bacteria	k__norank	p__Firmicutes	c__unclassified_p__Firmicutes	o__unclassified_p__Firmicutes	f__unclassified_p__Firmicutes	g__unclassified_p__Firmicutes	s__unclassified_p__Firmicutes	OTU246	0	1	0	0	0	0	0	0	0	0	0	1	0	1	0	0
d__Bacteria	k__norank	p__Bacteroidetes	c__Bacteroidia	o__Bacteroidales	f__Bacteroidales_S24-7_group	g__norank_f__Bacteroidales_S24-7_group	s__uncultured_bacterium_g__norank_f__Bacteroidales_S24-7_group	OTU266	0	0	0	0	0	0	0	0	0	0	0	0	0	0	0	0
d__Bacteria	k__norank	p__Bacteroidetes	c__Bacteroidia	o__Bacteroidales	f__Rikenellaceae	g__Alistipes	s__uncultured_bacterium_g__Alistipes	OTU282	0	0	0	0	0	0	0	0	0	0	0	0	0	0	0	0
d__Bacteria	k__norank	p__Actinobacteria	c__Actinobacteria	o__Solirubrobacterales	f__Solirubrobacteraceae	g__Solirubrobacter	s__uncultured_bacterium_g__Solirubrobacter	OTU288	0	0	0	0	0	0	0	0	0	0	0	0	0	0	0	0
d__Bacteria	k__norank	p__Bacteroidetes	c__Bacteroidia	o__Bacteroidales	f__Bacteroidales_S24-7_group	g__norank_f__Bacteroidales_S24-7_group	s__uncultured_bacterium_g__norank_f__Bacteroidales_S24-7_group	OTU289	0	0	0	0	0	0	0	0	0	0	0	0	0	0	0	0
d__Bacteria	k__norank	p__Bacteroidetes	c__Bacteroidia	o__Bacteroidales	f__Bacteroidaceae	g__Bacteroides	s__unclassified_g__Bacteroides	OTU290	0	0	0	0	0	0	0	0	0	0	0	0	0	0	0	0
d__Bacteria	k__norank	p__Chloroflexi	c__Chloroflexia	o__Chloroflexales	f__Roseiflexaceae	g__Roseiflexus	s__uncultured_bacterium_g__Roseiflexus	OTU318	0	0	0	0	0	0	0	0	0	0	0	0	0	0	0	0
d__Bacteria	k__norank	p__Acidobacteria	c__Acidobacteria	o__norank_c__Acidobacteria	f__norank_c__Acidobacteria	g__norank_c__Acidobacteria	s__uncultured_Acidobacteriales_bacterium_g__norank_c__Acidobacteria	OTU366	0	0	0	0	0	0	0	0	0	0	0	0	0	0	0	0
d__Bacteria	k__norank	p__Proteobacteria	c__Epsilonproteobacteria	o__Campylobacterales	f__Campylobacteraceae	g__Arcobacter	s__unclassified_g__Arcobacter	OTU376	0	0	0	0	0	0	0	0	0	0	0	0	0	0	0	0
d__Bacteria	k__norank	p__Gemmatimonadetes	c__Gemmatimonadetes	o__Gemmatimonadales	f__Gemmatimonadaceae	g__Gemmatimonas	s__unclassified_g__Gemmatimonas	OTU377	0	0	0	0	0	0	0	0	0	0	0	0	0	0	0	0
d__Bacteria	k__norank	p__Proteobacteria	c__Alphaproteobacteria	o__Rhizobiales	f__Methylocystaceae	g__unclassified_f__Methylocystaceae	s__unclassified_f__Methylocystaceae	OTU379	0	0	0	0	0	0	0	0	0	0	0	0	0	0	0	0
d__Bacteria	k__norank	p__Proteobacteria	c__Alphaproteobacteria	o__Rhodobacterales	f__Rhodobacteraceae	g__Pannonibacter	s__unclassified_g__Pannonibacter	OTU421	0	0	0	0	0	0	0	0	0	0	0	0	0	0	0	0
d__Bacteria	k__norank	p__Proteobacteria	c__Epsilonproteobacteria	o__Campylobacterales	f__Helicobacteraceae	g__Helicobacter	s__Helicobacter_hepaticus	OTU422	0	0	0	0	0	0	0	0	0	0	0	0	0	0	0	0
d__Bacteria	k__norank	p__Tenericutes	c__Mollicutes	o__Mollicutes_RF9	f__norank_o__Mollicutes_RF9	g__norank_o__Mollicutes_RF9	s__unclassified_g__norank_o__Mollicutes_RF9	OTU491	0	0	0	0	0	0	0	0	0	0	0	0	0	0	0	0
d__Bacteria	k__norank	p__Firmicutes	c__Clostridia	o__Clostridiales	f__Ruminococcaceae	g__unclassified_f__Ruminococcaceae	s__unclassified_f__Ruminococcaceae	OTU696	0	0	0	0	0	0	0	0	0	0	0	0	0	2	0	0
d__Bacteria	k__norank	p__Firmicutes	c__Clostridia	o__Clostridiales	f__Christensenellaceae	g__norank_f__Christensenellaceae	s__uncultured_bacterium_g__norank_f__Christensenellaceae	OTU819	0	0	0	0	0	0	0	0	0	0	0	0	1	0	1	0
d__Bacteria	k__norank	p__Firmicutes	c__Clostridia	o__Clostridiales	f__Ruminococcaceae	g__unclassified_f__Ruminococcaceae	s__unclassified_f__Ruminococcaceae	OTU186	0	0	0	0	0	0	0	0	0	0	0	1	3	0	0	1
d__Bacteria	k__norank	p__Firmicutes	c__Clostridia	o__Clostridiales	f__Ruminococcaceae	g__Ruminiclostridium	s__uncultured_bacterium_g__Ruminiclostridium	OTU269	0	0	0	0	0	0	0	0	0	0	0	0	0	0	0	0
d__Bacteria	k__norank	p__Bacteroidetes	c__Bacteroidia	o__Bacteroidales	f__Porphyromonadaceae	g__Parabacteroides	s__uncultured_organism_g__Parabacteroides	OTU285	0	0	0	0	0	0	0	0	0	0	0	0	0	0	0	0
d__Bacteria	k__norank	p__Bacteroidetes	c__Bacteroidia	o__Bacteroidales	f__Rikenellaceae	g__Alistipes	s__uncultured_bacterium_g__Alistipes	OTU299	0	0	0	0	0	0	0	0	0	0	0	0	0	0	0	0
d__Bacteria	k__norank	p__Actinobacteria	c__Actinobacteria	o__Acidimicrobiales	f__norank_o__Acidimicrobiales	g__norank_o__Acidimicrobiales	s__uncultured_Acidimicrobiales_bacterium_g__norank	OTU305	0	0	0	0	0	0	0	0	0	0	0	0	0	0	0	0
d__Bacteria	k__norank	p__Chloroflexi	c__S085	o__norank_c__S085	f__norank_c__S085	g__norank_c__S085	s__uncultured_Chloroflexi_bacterium_g__norank_c__S085	OTU362	0	0	0	0	0	0	0	0	0	0	0	0	0	0	0	0
d__Bacteria	k__norank	p__Proteobacteria	c__Alphaproteobacteria	o__Rhodospirillales	f__Acetobacteraceae	g__norank_f__Acetobacteraceae	s__uncultured_bacterium_g__norank_f__Acetobacteraceae	OTU371	0	0	0	0	0	0	0	0	0	0	0	0	0	0	0	0
d__Bacteria	k__norank	p__Chloroflexi	c__TK10	o__norank_c__TK10	f__norank_c__TK10	g__norank_c__TK10	s__unclassified_g__norank_c__TK10	OTU382	0	0	0	0	0	0	0	0	0	0	0	0	0	0	0	0
d__Bacteria	k__norank	p__Actinobacteria	c__Actinobacteria	o__Micrococcales	f__Brevibacteriaceae	g__Brevibacterium	s__unclassified_g__Brevibacterium	OTU399	0	0	0	0	0	0	0	0	0	0	0	0	0	0	0	0
d__Bacteria	k__norank	p__Bacteroidetes	c__Bacteroidia	o__Bacteroidales	f__Bacteroidales_S24-7_group	g__norank_f__Bacteroidales_S24-7_group	s__uncultured_organism_g__norank_f__Bacteroidales_S24-7_group	OTU401	0	0	0	0	0	0	0	0	0	0	0	0	0	0	0	0
d__Bacteria	k__norank	p__Firmicutes	c__Erysipelotrichia	o__Erysipelotrichales	f__Erysipelotrichaceae	g__Erysipelatoclostridium	s__uncultured_bacterium_g__Erysipelatoclostridium	OTU407	0	0	0	0	0	0	0	0	0	0	0	0	0	0	0	0
d__Bacteria	k__norank	p__Proteobacteria	c__Betaproteobacteria	o__Nitrosomonadales	f__Nitrosomonadaceae	g__norank_f__Nitrosomonadaceae	s__unclassified_g__norank_f__Nitrosomonadaceae	OTU420	0	0	0	0	0	0	0	0	0	0	0	0	0	0	0	0
d__Bacteria	k__norank	p__Firmicutes	c__Clostridia	o__Clostridiales	f__Ruminococcaceae	g__Ruminococcaceae_UCG-014	s__uncultured_Firmicutes_bacterium_g__Ruminococcaceae_UCG-014	OTU798	0	0	0	0	0	0	0	0	0	0	0	0	0	0	0	0
d__Bacteria	k__norank	p__Firmicutes	c__Clostridia	o__Clostridiales	f__Ruminococcaceae	g__Ruminococcaceae_UCG-010	s__unclassified_g__Ruminococcaceae_UCG-010	OTU800	0	0	0	0	0	0	0	0	0	0	0	0	0	0	0	0
d__Bacteria	k__norank	p__Tenericutes	c__Mollicutes	o__Mycoplasmatales	f__Mycoplasmataceae	g__norank_f__Mycoplasmataceae	s__unclassified_g__norank_f__Mycoplasmataceae	OTU825	0	0	0	0	0	0	0	0	0	0	0	0	0	0	0	0
d__Bacteria	k__norank	p__Firmicutes	c__Clostridia	o__Clostridiales	f__Christensenellaceae	g__Christensenellaceae_R-7_group	s__unclassified_g__Christensenellaceae_R-7_group	OTU833	0	0	0	0	0	0	0	0	0	1	0	0	0	0	0	0
d__Bacteria	k__norank	p__Bacteroidetes	c__Bacteroidia	o__Bacteroidales	f__Bacteroidaceae	g__Bacteroides	s__Bacteroides_caccae	OTU46	0	0	1	0	0	1	0	0	0	0	0	0	0	0	0	0
d__Bacteria	k__norank	p__Bacteroidetes	c__Flavobacteriia	o__Flavobacteriales	f__Flavobacteriaceae	g__Cloacibacterium	s__uncultured_bacterium_g__Cloacibacterium	OTU49	0	0	0	0	4	0	0	0	0	0	0	0	0	0	0	0
d__Bacteria	k__norank	p__Firmicutes	c__Clostridia	o__Clostridiales	f__Ruminococcaceae	g__Ruminococcaceae_UCG-010	s__uncultured_bacterium_g__Ruminococcaceae_UCG-010	OTU97	0	0	0	0	0	0	0	0	4	0	0	0	0	0	0	0
d__Bacteria	k__norank	p__Proteobacteria	c__Gammaproteobacteria	o__Pseudomonadales	f__Moraxellaceae	g__Acinetobacter	s__Acinetobacter_guillouiae	OTU138	0	0	0	0	0	0	0	0	0	1	2	0	0	0	0	0
d__Bacteria	k__norank	p__Bacteroidetes	c__Bacteroidia	o__Bacteroidales	f__Bacteroidales_S24-7_group	g__norank_f__Bacteroidales_S24-7_group	s__uncultured_bacterium_g__norank_f__Bacteroidales_S24-7_group	OTU211	0	0	0	0	0	0	0	0	0	0	0	0	0	0	0	0
d__Bacteria	k__norank	p__Actinobacteria	c__Actinobacteria	o__Acidimicrobiales	f__Acidimicrobiaceae	g__CL500-29_marine_group	s__uncultured_bacterium_g__CL500-29_marine_group	OTU260	0	0	0	0	0	0	0	0	0	0	0	0	0	0	0	0
d__Bacteria	k__norank	p__Acidobacteria	c__Acidobacteria	o__Acidobacteriales	f__Acidobacteriaceae__Subgroup_1_	g__norank_f__Acidobacteriaceae__Subgroup_1_	s__uncultured_bacterium_g__norank_f__Acidobacteriaceae__Subgroup_1_	OTU263	0	0	0	0	0	0	0	0	0	0	0	0	0	0	0	0
d__Bacteria	k__norank	p__Proteobacteria	c__Alphaproteobacteria	o__Rhodospirillales	f__Rhodospirillaceae	g__norank_f__Rhodospirillaceae	s__unclassified_g__norank_f__Rhodospirillaceae	OTU273	0	0	0	0	0	0	0	0	0	0	0	0	0	0	0	0
d__Bacteria	k__norank	p__Actinobacteria	c__Actinobacteria	o__Propionibacteriales	f__Nocardioidaceae	g__unclassified_f__Nocardioidaceae	s__unclassified_f__Nocardioidaceae	OTU298	0	0	0	0	0	0	0	0	0	0	0	0	0	0	0	0
d__Bacteria	k__norank	p__Bacteroidetes	c__Bacteroidia	o__Bacteroidales	f__Bacteroidaceae	g__Bacteroides	s__Bacteroides_stercoris_ATCC_43183	OTU317	0	0	0	0	0	0	0	0	0	0	0	0	0	0	0	0
d__Bacteria	k__norank	p__Chloroflexi	c__Chloroflexia	o__Chloroflexales	f__Roseiflexaceae	g__Roseiflexus	s__uncultured_bacterium_g__Roseiflexus	OTU372	0	0	0	0	0	0	0	0	0	0	0	0	0	0	0	0
d__Bacteria	k__norank	p__Chloroflexi	c__Anaerolineae	o__Anaerolineales	f__Anaerolineaceae	g__norank_f__Anaerolineaceae	s__Chloroflexi_bacterium_OLB13	OTU383	0	0	0	0	0	0	0	0	0	0	0	0	0	0	0	0
d__Bacteria	k__norank	p__Actinobacteria	c__Actinobacteria	o__Propionibacteriales	f__Nocardioidaceae	g__Nocardioides	s__unclassified_g__Nocardioides	OTU386	0	0	0	0	0	0	0	0	0	0	0	0	0	0	0	0
d__Bacteria	k__norank	p__Chloroflexi	c__Thermomicrobia	o__JG30-KF-CM45	f__norank_o__JG30-KF-CM45	g__norank_o__JG30-KF-CM45	s__unclassified_g__norank_o__JG30-KF-CM45	OTU408	0	0	0	0	0	0	0	0	0	0	0	0	0	0	0	0
d__Bacteria	k__norank	p__Chloroflexi	c__Gitt-GS-136	o__norank_c__Gitt-GS-136	f__norank_c__Gitt-GS-136	g__norank_c__Gitt-GS-136	s__uncultured_bacterium_g__norank_c__Gitt-GS-136	OTU413	0	0	0	0	0	0	0	0	0	0	0	0	0	0	0	0
d__Bacteria	k__norank	p__Actinobacteria	c__Actinobacteria	o__Acidimicrobiales	f__Iamiaceae	g__Iamia	s__uncultured_bacterium_g__Iamia	OTU417	0	0	0	0	0	0	0	0	0	0	0	0	0	0	0	0
d__Bacteria	k__norank	p__Actinobacteria	c__Actinobacteria	o__Frankiales	f__Geodermatophilaceae	g__Blastococcus	s__uncultured_Blastococcus_sp._g__Blastococcus	OTU419	0	0	0	0	0	0	0	0	0	0	0	0	0	0	0	0
d__Bacteria	k__norank	p__Actinobacteria	c__Actinobacteria	o__Propionibacteriales	f__Nocardioidaceae	g__Nocardioides	s__uncultured_organism_g__Nocardioides	OTU430	0	0	0	0	0	0	0	0	0	0	0	0	0	0	0	0
d__Bacteria	k__norank	p__Gemmatimonadetes	c__Gemmatimonadetes	o__Gemmatimonadales	f__Gemmatimonadaceae	g__norank_f__Gemmatimonadaceae	s__uncultured_Gemmatimonadetes_bacterium_g__norank_f__Gemmatimonadaceae	OTU442	0	0	0	0	0	0	0	0	0	0	0	0	0	0	0	0
d__Bacteria	k__norank	p__Firmicutes	c__Clostridia	o__Clostridiales	f__Ruminococcaceae	g__Anaerotruncus	s__uncultured_bacterium_g__Anaerotruncus	OTU592	0	0	0	0	0	0	0	0	2	1	0	0	0	0	0	0
d__Bacteria	k__norank	p__Firmicutes	c__Clostridia	o__Clostridiales	f__Lachnospiraceae	g__Coprococcus_1	s__unclassified_g__Coprococcus_1	OTU734	0	0	0	0	0	0	0	0	1	0	0	0	0	0	0	0
d__Bacteria	k__norank	p__Firmicutes	c__Clostridia	o__Clostridiales	f__Ruminococcaceae	g__Candidatus_Soleaferrea	s__Candidatus_Soleaferrea_massiliensis	OTU37	0	0	3	0	0	0	0	0	0	0	0	0	0	0	0	0
d__Bacteria	k__norank	p__Cyanobacteria	c__Cyanobacteria	o__norank_c__Cyanobacteria	f__norank_c__Cyanobacteria	g__norank_c__Cyanobacteria	s__unclassified_g__norank_c__Cyanobacteria	OTU149	0	0	1	0	0	0	0	0	0	0	1	0	0	0	0	0
d__Bacteria	k__norank	p__Firmicutes	c__Clostridia	o__Clostridiales	f__Ruminococcaceae	g__Ruminococcaceae_UCG-010	s__unclassified_g__Ruminococcaceae_UCG-010	OTU157	0	0	0	0	0	0	0	0	0	0	0	0	0	1	0	1
d__Bacteria	k__norank	p__Bacteroidetes	c__Bacteroidia	o__Bacteroidales	f__Bacteroidales_S24-7_group	g__norank_f__Bacteroidales_S24-7_group	s__unclassified_g__norank_f__Bacteroidales_S24-7_group	OTU190	0	0	0	0	0	0	0	0	0	0	0	0	0	0	0	1
d__Bacteria	k__norank	p__Firmicutes	c__Clostridia	o__Clostridiales	f__Ruminococcaceae	g__Ruminococcaceae_UCG-010	s__uncultured_bacterium_g__Ruminococcaceae_UCG-010	OTU225	0	0	0	0	0	0	0	0	0	0	0	0	0	0	0	0
d__Bacteria	k__norank	p__Proteobacteria	c__Deltaproteobacteria	o__Desulfovibrionales	f__Desulfovibrionaceae	g__Desulfovibrio	s__uncultured_bacterium_g__Desulfovibrio	OTU250	0	0	0	0	1	0	0	0	0	0	0	0	0	0	0	0
d__Bacteria	k__norank	p__Bacteroidetes	c__Bacteroidia	o__Bacteroidales	f__Bacteroidales_S24-7_group	g__norank_f__Bacteroidales_S24-7_group	s__uncultured_bacterium_g__norank_f__Bacteroidales_S24-7_group	OTU265	0	0	0	0	0	0	0	0	0	0	0	0	0	0	0	0
d__Bacteria	k__norank	p__Proteobacteria	c__Betaproteobacteria	o__Burkholderiales	f__Comamonadaceae	g__unclassified_f__Comamonadaceae	s__unclassified_f__Comamonadaceae	OTU268	0	0	0	0	0	0	0	0	0	0	0	0	0	0	0	0
d__Bacteria	k__norank	p__Firmicutes	c__Bacilli	o__Bacillales	f__Bacillaceae	g__unclassified_f__Bacillaceae	s__unclassified_f__Bacillaceae	OTU274	0	0	0	0	0	0	0	0	0	0	0	0	0	0	0	0
d__Bacteria	k__norank	p__Firmicutes	c__Bacilli	o__Bacillales	f__Bacillaceae	g__Bacillus	s__Bacillus_anthracis_g__Bacillus	OTU275	0	0	0	0	0	0	0	0	0	1	0	0	0	0	0	0
d__Bacteria	k__norank	p__Proteobacteria	c__Alphaproteobacteria	o__Rickettsiales	f__Mitochondria	g__norank_f__Mitochondria	s__Brassica_nigra__black_mustard_	OTU283	0	0	0	0	0	0	0	0	0	0	0	0	0	0	0	0
d__Bacteria	k__norank	p__Firmicutes	c__Clostridia	o__Clostridiales	f__Ruminococcaceae	g__Anaerotruncus	s__Anaerotruncus_sp._G3_2012_	OTU296	0	0	0	0	0	0	0	0	0	0	0	0	0	0	0	0
d__Bacteria	k__norank	p__Verrucomicrobia	c__Spartobacteria	o__Chthoniobacterales	f__DA101_soil_group	g__norank_f__DA101_soil_group	s__uncultured_Spartobacteria_bacterium_g__norank	OTU302	0	0	0	0	0	0	0	0	0	0	0	0	0	0	0	0
d__Bacteria	k__norank	p__Actinobacteria	c__Actinobacteria	o__Acidimicrobiales	f__norank_o__Acidimicrobiales	g__norank_o__Acidimicrobiales	s__uncultured_bacterium_g__norank_o__Acidimicrobiales	OTU314	0	0	0	0	0	0	0	0	0	0	0	0	0	0	0	0
d__Bacteria	k__norank	p__Chloroflexi	c__Anaerolineae	o__Anaerolineales	f__Anaerolineaceae	g__norank_f__Anaerolineaceae	s__unclassified_g__norank_f__Anaerolineaceae	OTU316	0	0	0	0	0	0	0	0	0	0	0	0	0	0	0	0
d__Bacteria	k__norank	p__Actinobacteria	c__Actinobacteria	o__Pseudonocardiales	f__Pseudonocardiaceae	g__Pseudonocardia	s__unclassified_g__Pseudonocardia	OTU351	0	0	0	0	0	0	0	0	0	0	0	0	0	0	0	0
d__Bacteria	k__norank	p__Acidobacteria	c__Acidobacteria	o__Blastocatellales	f__Blastocatellaceae__Subgroup_4_	g__RB41	s__uncultured_Acidobacteria_bacterium_g__RB41	OTU359	0	0	0	0	0	0	0	0	0	0	0	0	0	0	0	0
d__Bacteria	k__norank	p__Actinobacteria	c__Actinobacteria	o__Gaiellales	f__norank_o__Gaiellales	g__norank_o__Gaiellales	s__uncultured_bacterium_g__norank_o__Gaiellales	OTU370	0	0	0	0	0	0	0	0	0	0	0	0	0	0	0	0
d__Bacteria	k__norank	p__Chloroflexi	c__Chloroflexia	o__Chloroflexales	f__Roseiflexaceae	g__Roseiflexus	s__uncultured_bacterium_g__Roseiflexus	OTU378	0	0	0	0	0	0	0	0	0	0	0	0	0	0	0	0
d__Bacteria	k__norank	p__Chloroflexi	c__Chloroflexia	o__Chloroflexales	f__Roseiflexaceae	g__Roseiflexus	s__uncultured_bacterium_g__Roseiflexus	OTU384	0	0	0	0	0	0	0	0	0	0	0	0	0	0	0	0
d__Bacteria	k__norank	p__Acidobacteria	c__Acidobacteria	o__Blastocatellales	f__Blastocatellaceae__Subgroup_4_	g__RB41	s__unclassified_g__RB41	OTU387	0	0	0	0	0	0	0	0	0	0	0	0	0	0	0	0
d__Bacteria	k__norank	p__Acidobacteria	c__Acidobacteria	o__Solibacterales	f__Solibacteraceae__Subgroup_3_	g__Bryobacter	s__uncultured_Acidobacterium_sp._g__Bryobacter	OTU388	0	0	0	0	0	0	0	0	0	0	0	0	0	0	0	0
d__Bacteria	k__norank	p__Nitrospirae	c__Nitrospira	o__norank_c__Nitrospira	f__norank_c__Nitrospira	g__Nitrospira	s__unclassified_g__Nitrospira	OTU390	0	0	0	0	0	0	0	0	0	0	0	0	0	0	0	0
d__Bacteria	k__norank	p__Actinobacteria	c__Actinobacteria	o__Acidimicrobiales	f__Acidimicrobiales_Incertae_Sedis	g__Candidatus_Microthrix	s__uncultured_bacterium_g__Candidatus_Microthrix	OTU393	0	0	0	0	0	0	0	0	0	0	0	0	0	0	0	0
d__Bacteria	k__norank	p__Chloroflexi	c__Anaerolineae	o__Anaerolineales	f__Anaerolineaceae	g__norank_f__Anaerolineaceae	s__unclassified_g__norank_f__Anaerolineaceae	OTU397	0	0	0	0	0	0	0	0	0	0	0	0	0	0	0	0
d__Bacteria	k__norank	p__Firmicutes	c__Clostridia	o__Clostridiales	f__Lachnospiraceae	g__norank_f__Lachnospiraceae	s__Lachnospiraceae_bacterium_A2	OTU398	0	0	0	0	0	0	0	0	0	0	0	0	0	0	0	0
d__Bacteria	k__norank	p__Actinobacteria	c__Actinobacteria	o__Solirubrobacterales	f__Gsoil-1167	g__norank_f__Gsoil-1167	s__uncultured_bacterium_g__norank_f__Gsoil-1167	OTU406	0	0	0	0	0	0	0	0	0	0	0	0	0	0	0	0
d__Bacteria	k__norank	p__Proteobacteria	c__Alphaproteobacteria	o__Rhizobiales	f__Bradyrhizobiaceae	g__Bosea	s__unclassified_g__Bosea	OTU426	0	0	0	0	0	0	0	0	0	0	0	0	0	0	0	0
d__Bacteria	k__norank	p__Chloroflexi	c__Ktedonobacteria	o__JG30-KF-AS9	f__norank_o__JG30-KF-AS9	g__norank_o__JG30-KF-AS9	s__uncultured_bacterium_g__norank_o__JG30-KF-AS9	OTU440	0	0	0	0	0	0	0	0	0	0	0	0	0	0	0	0
d__Bacteria	k__norank	p__Gemmatimonadetes	c__Gemmatimonadetes	o__Gemmatimonadales	f__Gemmatimonadaceae	g__Gemmatimonas	s__unclassified_g__Gemmatimonas	OTU441	0	0	0	0	0	0	0	0	0	0	0	0	0	0	0	0
d__Bacteria	k__norank	p__Firmicutes	c__Clostridia	o__Clostridiales	f__Clostridiales_vadinBB60_group	g__norank_f__Clostridiales_vadinBB60_group	s__unclassified_g__norank_f__Clostridiales_vadinBB60_group	OTU479	0	0	0	0	0	0	0	0	0	0	0	0	0	0	0	0
d__Bacteria	k__norank	p__Firmicutes	c__Clostridia	o__Clostridiales	f__Lachnospiraceae	g__unclassified_f__Lachnospiraceae	s__unclassified_f__Lachnospiraceae	OTU514	0	0	0	0	0	0	0	0	0	0	0	0	0	0	0	0
d__Bacteria	k__norank	p__Firmicutes	c__Clostridia	o__Clostridiales	f__Ruminococcaceae	g__unclassified_f__Ruminococcaceae	s__unclassified_f__Ruminococcaceae	OTU569	0	0	0	0	0	0	0	0	0	0	0	0	0	0	0	0
d__Bacteria	k__norank	p__Firmicutes	c__Clostridia	o__Clostridiales	f__Ruminococcaceae	g__unclassified_f__Ruminococcaceae	s__unclassified_f__Ruminococcaceae	OTU760	0	0	0	0	0	0	0	0	0	0	0	0	0	1	0	0
d__Bacteria	k__norank	p__Firmicutes	c__Clostridia	o__Clostridiales	f__Ruminococcaceae	g__Ruminococcaceae_UCG-005	s__unclassified_g__Ruminococcaceae_UCG-005	OTU814	0	0	0	0	0	0	0	0	0	0	0	0	0	0	0	0
d__Bacteria	k__norank	p__Firmicutes	c__Clostridia	o__Clostridiales	f__Ruminococcaceae	g__Anaerotruncus	s__unclassified_g__Anaerotruncus	OTU44	0	0	0	0	0	1	0	0	0	0	0	0	0	0	0	0
d__Bacteria	k__norank	p__Firmicutes	c__Clostridia	o__Clostridiales	f__Clostridiaceae_1	g__Clostridium_sensu_stricto_1	s__human_gut_metagenome_g__Clostridium_sensu_stricto_1	OTU77	0	0	0	0	0	0	0	1	0	0	0	0	0	0	0	0
d__Bacteria	k__norank	p__Firmicutes	c__Clostridia	o__Clostridiales	f__Christensenellaceae	g__Christensenellaceae_R-7_group	s__unclassified_g__Christensenellaceae_R-7_group	OTU119	0	0	0	0	0	0	0	0	0	0	0	2	0	0	0	0
d__Bacteria	k__norank	p__Bacteroidetes	c__Bacteroidia	o__Bacteroidales	f__Porphyromonadaceae	g__Odoribacter	s__uncultured_bacterium_g__Odoribacter	OTU210	0	0	0	0	0	0	0	0	0	0	0	0	0	0	0	0
d__Bacteria	k__norank	p__Bacteroidetes	c__Bacteroidia	o__Bacteroidales	f__Bacteroidales_S24-7_group	g__norank_f__Bacteroidales_S24-7_group	s__uncultured_bacterium_g__norank_f__Bacteroidales_S24-7_group	OTU217	0	0	0	0	0	0	0	0	0	0	0	0	0	0	0	0
d__Bacteria	k__norank	p__Acidobacteria	c__Acidobacteria	o__norank_c__Acidobacteria	f__norank_c__Acidobacteria	g__norank_c__Acidobacteria	s__uncultured_Acidobacteriales_bacterium_g__norank_c__Acidobacteria	OTU256	0	0	0	0	0	0	0	0	0	0	0	0	0	0	0	0
d__Bacteria	k__norank	p__Gemmatimonadetes	c__Gemmatimonadetes	o__Gemmatimonadales	f__Gemmatimonadaceae	g__unclassified_f__Gemmatimonadaceae	s__unclassified_f__Gemmatimonadaceae	OTU257	0	0	0	0	0	0	0	0	0	0	0	0	0	0	0	0
d__Bacteria	k__norank	p__Acidobacteria	c__Acidobacteria	o__norank_c__Acidobacteria	f__norank_c__Acidobacteria	g__norank_c__Acidobacteria	s__unclassified_g__norank_c__Acidobacteria	OTU264	0	0	0	0	0	0	0	0	0	0	0	0	0	0	0	0
d__Bacteria	k__norank	p__Proteobacteria	c__Betaproteobacteria	o__Neisseriales	f__Neisseriaceae	g__Neisseria	s__unclassified_g__Neisseria	OTU271	0	0	0	0	0	0	0	0	0	0	0	0	0	0	0	0
d__Bacteria	k__norank	p__Planctomycetes	c__OM190	o__norank_c__OM190	f__norank_c__OM190	g__norank_c__OM190	s__uncultured_bacterium_g__norank_c__OM190	OTU278	0	0	0	0	0	0	0	0	0	0	0	0	0	0	0	0
d__Bacteria	k__norank	p__Actinobacteria	c__Actinobacteria	o__Coriobacteriales	f__Coriobacteriaceae	g__Parvibacter	s__uncultured_bacterium_g__Parvibacter	OTU292	0	0	0	0	0	0	0	0	0	0	0	0	0	0	0	0
d__Bacteria	k__norank	p__Acidobacteria	c__Acidobacteria	o__norank_c__Acidobacteria	f__norank_c__Acidobacteria	g__norank_c__Acidobacteria	s__uncultured_prokaryote_g__norank_c__Acidobacteria	OTU293	0	0	0	0	0	0	0	0	0	0	0	0	0	0	0	0
d__Bacteria	k__norank	p__Actinobacteria	c__Actinobacteria	o__Gaiellales	f__norank_o__Gaiellales	g__norank_o__Gaiellales	s__uncultured_Rubrobacteria_bacterium_g__norank	OTU295	0	0	0	0	0	0	0	0	0	0	0	0	0	0	0	0
d__Bacteria	k__norank	p__Proteobacteria	c__Gammaproteobacteria	o__BD7-8_marine_group	f__norank_o__BD7-8_marine_group	g__norank_o__BD7-8_marine_group	s__unclassified_g__norank_o__BD7-8_marine_group	OTU297	0	0	0	0	0	0	0	0	0	0	0	0	0	0	0	0
d__Bacteria	k__norank	p__Chloroflexi	c__Chloroflexia	o__Chloroflexales	f__Roseiflexaceae	g__Roseiflexus	s__uncultured_bacterium_g__Roseiflexus	OTU301	0	0	0	0	0	0	0	0	0	0	0	0	0	0	0	0
d__Bacteria	k__norank	p__Actinobacteria	c__Actinobacteria	o__Propionibacteriales	f__Nocardioidaceae	g__unclassified_f__Nocardioidaceae	s__unclassified_f__Nocardioidaceae	OTU306	0	0	0	0	0	0	0	0	0	0	0	0	0	0	0	0
d__Bacteria	k__norank	p__Saccharibacteria	c__norank_p__Saccharibacteria	o__norank_p__Saccharibacteria	f__norank_p__Saccharibacteria	g__norank_p__Saccharibacteria	s__uncultured_bacterium_g__norank_p__Saccharibacteria	OTU311	0	0	0	0	0	0	0	0	0	0	0	0	0	0	0	0
d__Bacteria	k__norank	p__Acidobacteria	c__Acidobacteria	o__norank_c__Acidobacteria	f__norank_c__Acidobacteria	g__norank_c__Acidobacteria	s__uncultured_bacterium_66	OTU315	0	0	0	0	0	0	0	0	0	0	0	0	0	0	0	0
d__Bacteria	k__norank	p__Firmicutes	c__Bacilli	o__Bacillales	f__Bacillaceae	g__unclassified_f__Bacillaceae	s__unclassified_f__Bacillaceae	OTU319	0	0	0	0	0	0	0	0	0	0	0	0	0	0	0	0
d__Bacteria	k__norank	p__Firmicutes	c__Clostridia	o__Clostridiales	f__Clostridiales_vadinBB60_group	g__norank_f__Clostridiales_vadinBB60_group	s__uncultured_bacterium_g__norank_f__Clostridiales_vadinBB60_group	OTU340	0	0	0	0	0	0	0	0	0	0	0	0	0	0	0	0
d__Bacteria	k__norank	p__Acidobacteria	c__Acidobacteria	o__norank_c__Acidobacteria	f__norank_c__Acidobacteria	g__norank_c__Acidobacteria	s__unclassified_g__norank_c__Acidobacteria	OTU349	0	0	0	0	0	0	0	0	0	0	0	0	0	0	0	0
d__Bacteria	k__norank	p__Saccharibacteria	c__norank_p__Saccharibacteria	o__norank_p__Saccharibacteria	f__norank_p__Saccharibacteria	g__norank_p__Saccharibacteria	s__uncultured_bacterium_g__norank_p__Saccharibacteria	OTU353	0	0	0	0	0	0	0	0	0	0	0	0	0	0	0	0
d__Bacteria	k__norank	p__Chloroflexi	c__Anaerolineae	o__Anaerolineales	f__Anaerolineaceae	g__norank_f__Anaerolineaceae	s__unclassified_g__norank_f__Anaerolineaceae	OTU356	0	0	0	0	0	0	0	0	0	0	0	0	0	0	0	0
d__Bacteria	k__norank	p__Bacteroidetes	c__Bacteroidia	o__Bacteroidales	f__Porphyromonadaceae	g__Odoribacter	s__uncultured_bacterium_g__Odoribacter	OTU363	0	0	0	0	0	0	0	0	0	0	0	0	0	0	0	0
d__Bacteria	k__norank	p__Bacteroidetes	c__Bacteroidia	o__Bacteroidales	f__Bacteroidales_S24-7_group	g__norank_f__Bacteroidales_S24-7_group	s__uncultured_bacterium_g__norank_f__Bacteroidales_S24-7_group	OTU364	0	0	0	0	0	0	0	0	0	0	0	0	0	0	0	0
d__Bacteria	k__norank	p__Bacteroidetes	c__Cytophagia	o__Cytophagales	f__Cytophagaceae	g__Persicitalea	s__uncultured_bacterium_g__Persicitalea	OTU373	0	0	0	0	0	0	0	0	0	0	0	0	0	0	0	0
d__Bacteria	k__norank	p__Proteobacteria	c__Deltaproteobacteria	o__Myxococcales	f__BIrii41	g__norank_f__BIrii41	s__unclassified_g__norank_f__BIrii41	OTU385	0	0	0	0	0	0	0	0	0	0	0	0	0	0	0	0
d__Bacteria	k__norank	p__Chloroflexi	c__unclassified_p__Chloroflexi	o__unclassified_p__Chloroflexi	f__unclassified_p__Chloroflexi	g__unclassified_p__Chloroflexi	s__unclassified_p__Chloroflexi	OTU394	0	0	0	0	0	0	0	0	0	0	0	0	0	0	0	0
d__Bacteria	k__norank	p__Planctomycetes	c__Planctomycetacia	o__Planctomycetales	f__Planctomycetaceae	g__norank_f__Planctomycetaceae	s__unclassified_g__norank_f__Planctomycetaceae	OTU400	0	0	0	0	0	0	0	0	0	0	0	0	0	0	0	0
d__Bacteria	k__norank	p__Nitrospirae	c__Nitrospira	o__norank_c__Nitrospira	f__norank_c__Nitrospira	g__Nitrospira	s__unclassified_g__Nitrospira	OTU402	0	0	0	0	0	0	0	0	0	0	0	0	0	0	0	0
d__Bacteria	k__norank	p__Actinobacteria	c__Actinobacteria	o__Acidimicrobiales	f__OM1_clade	g__norank_f__OM1_clade	s__unclassified_g__norank_f__OM1_clade	OTU412	0	0	0	0	0	0	0	0	0	0	0	0	0	0	0	0
d__Bacteria	k__norank	p__Firmicutes	c__Clostridia	o__Clostridiales	f__Lachnospiraceae	g__norank_f__Lachnospiraceae	s__uncultured_bacterium_g__norank_f__Lachnospiraceae	OTU418	0	0	0	0	0	0	0	0	0	0	0	0	0	0	0	0
d__Bacteria	k__norank	p__Gemmatimonadetes	c__Gemmatimonadetes	o__Gemmatimonadales	f__Gemmatimonadaceae	g__Gemmatimonas	s__uncultured_bacterium_g__Gemmatimonas	OTU424	0	0	0	0	0	0	0	0	0	0	0	0	0	0	0	0
d__Bacteria	k__norank	p__Chloroflexi	c__Thermomicrobia	o__JG30-KF-CM45	f__norank_o__JG30-KF-CM45	g__norank_o__JG30-KF-CM45	s__uncultured_Sphaerobacter_sp._g__norank	OTU428	0	0	0	0	0	0	0	0	0	0	0	0	0	0	0	0
d__Bacteria	k__norank	p__Proteobacteria	c__Alphaproteobacteria	o__Rhodospirillales	f__Acetobacteraceae	g__norank_f__Acetobacteraceae	s__uncultured_bacterium_g__norank_f__Acetobacteraceae	OTU434	0	0	0	0	0	0	0	0	0	0	0	0	0	0	0	0
d__Bacteria	k__norank	p__Actinobacteria	c__Actinobacteria	o__Coriobacteriales	f__Coriobacteriaceae	g__Coriobacteriaceae_UCG-002	s__uncultured_bacterium_g__Coriobacteriaceae_UCG-002	OTU436	0	0	0	0	0	0	0	0	0	0	0	0	0	0	0	0
d__Bacteria	k__norank	p__Acidobacteria	c__Acidobacteria	o__unclassified_c__Acidobacteria	f__unclassified_c__Acidobacteria	g__unclassified_c__Acidobacteria	s__unclassified_c__Acidobacteria	OTU438	0	0	0	0	0	0	0	0	0	0	0	0	0	0	0	0
d__Bacteria	k__norank	p__Chloroflexi	c__Ktedonobacteria	o__C0119	f__norank_o__C0119	g__norank_o__C0119	s__unclassified_g__norank_o__C0119	OTU439	0	0	0	0	0	0	0	0	0	0	0	0	0	0	0	0
d__Bacteria	k__norank	p__unclassified_k__norank	c__unclassified_k__norank	o__unclassified_k__norank	f__unclassified_k__norank	g__unclassified_k__norank	s__unclassified_k__norank	OTU453	0	0	0	0	0	0	0	0	0	0	0	0	0	0	0	0
d__Bacteria	k__norank	p__unclassified_k__norank	c__unclassified_k__norank	o__unclassified_k__norank	f__unclassified_k__norank	g__unclassified_k__norank	s__unclassified_k__norank	OTU620	0	0	0	0	0	0	0	0	0	0	0	0	0	0	0	0
d__Bacteria	k__norank	p__unclassified_k__norank	c__unclassified_k__norank	o__unclassified_k__norank	f__unclassified_k__norank	g__unclassified_k__norank	s__unclassified_k__norank	OTU786	0	0	0	0	0	0	0	1	0	0	0	0	0	0	0	0
